# Supplementary material for: Crystal structure of 4′-(2-meth­oxy­quinolin-3-yl)-1′-methyl­dispiro­[indan-2,2′-pyrrolidine-3′,3′′-indoline]-1,3,2′′-trione
Source: Acta Crystallogr E Crystallogr Commun. 2015 Dec 12;71(Pt 12):o1038–9. doi: 10.1107/S2056989015023026 (PMC4719967; doi:10.1107/S2056989015023026)
Supplement: Supplementary file 1 [file e-71-o1038-sup1.cif]

##############################################################################
#                                                                            #
# This CIF contains the data in a paper accepted for publication in          #
# Acta Crystallographica Section E. It conforms to the requirements of       #
# Notes for Authors for Acta Crystallographica Section E, and has been       #
# peer reviewed under the auspices of the IUCr Commission on Journals.       #
#                                                                            #
# Full details of the Crystallographic Information File format               #
# are given in the paper "The Crystallographic Information File (CIF):       #
# a New Standard Archive File for Crystallography" by S. R. Hall, F. H.      #
# Allen and I. D. Brown [Acta Cryst. (1991), A47, 655-685].                  #
#                                                                            #
# The current version of the core CIF dictionary is obtainable from          #
# ftp://ftp.iucr.org/pub/cif_core.dic.                                       #
#                                                                            #
# Software is freely available for graphical display of the structure(s)     #
# in this CIF. For information consult the CIF software page                 #
# http://www.iucr.org/resources/cif/software.                                #
#                                                                            #
# This file may be used for bona fide research purposes within the           #
# scientific community so long as proper attribution is given to the journal # 
# article from which it was obtained.                                        #
#                                                                            #
##############################################################################
data_global
_audit_creation_method     SHELXL-97
_journal_date_recd_electronic     2015-11-09
_journal_date_accepted     2015-12-01
_journal_name_full     'Acta Crystallographica, Section E'
_journal_year     2015
_journal_volume     71
_journal_issue     12
_journal_page_first     o1038
_journal_page_last     o1039
_journal_paper_category     HO
_journal_paper_doi     10.1107/S2056989015023026
_journal_coeditor_code     SU5242
_publ_contact_author_name     'Palathurai Subramaniam Mohan'
_publ_contact_author_address
;
     Department of Chemistry
     School of Chemical Sciences
     Bharathiar University
     Coimbatore 641 046
     India
;
_publ_contact_author_email     'ps_mohan_in@yahoo.com'
_publ_contact_author_fax     '0422-2428314'
_publ_contact_author_phone     '0422-2428314'
_publ_section_title
;\
Crystal structure of
4'-(2-methoxyquinolin-3-yl)-1'-methyldispiro[indan-2,2'-pyrrolidine-3',3''-\
indoline]-1,3,2''-trione
;
loop_
    _publ_author_name
    _publ_author_address
    'Sadasivam Mathusalini'
;
   Department of Chemistry
   School of Chemical Sciences
   Bharathiar University
   Coimbatore 641 046
   India
;
    'Vijayan Viswanathan'
;
   Centre of Advanced Study in Crystallography and Biophysics
   University of Madras
   Guindy Campus
   Chennai 600 025
   India
;
    'Palathurai Subramaniam Mohan'
;
   Department of Chemistry
   School of Chemical Sciences
   Bharathiar University
   Coimbatore 641 046
   India
;
    'Chia-Her Lin'
;
   Department of Chemistry
   Chung Yuan Christian University
   Chung-Li 32023
   Taiwan
;
    'Devadasan Velmurugan'
;
  Centre of Advanced Study in Crystallography and Biophysics
  University of Madras
  Guindy Campus
  Chennai 600 025
  India
;
_publ_section_synopsis
;
In the title compound, the mean planes of the indolin-2-one ring system, the
indene-1,3-dione ring system and the the quinoline ring system are inclined to
the mean plane of the central 1-methylpyrrolidine ring by 77.97 (7), 86.98 (7)
and 46.58 (6)\%, respectively. In the crystal, molecules are linked
<i>via</i> N---H...N hydrogen bonds forming chains along [010].
;
data_I
_database_code_depnum_ccdc_archive 'CCDC 1439764'
_audit_creation_method     SHELXL-97
_chemical_name_systematic
;\
4'-(2-Methoxyquinolin-3-yl)-1'-methyldispiro[indan-2,2'-\
pyrrolidine-3',3''-indoline]-1,3,2''-trione
;
_chemical_name_common     ?
_chemical_formula_moiety     'C30 H23 N3 O4'
_chemical_formula_sum     'C30 H23 N3 O4'
_chemical_formula_iupac     'C30 H23 N3 O4'
_chemical_formula_weight     489.51
_chemical_melting_point     ?
_symmetry_cell_setting     monoclinic
_symmetry_space_group_name_H-M     'P 21/n'
_symmetry_space_group_name_Hall     '-P 2yn'
loop_
    _symmetry_equiv_pos_as_xyz
    'x, y, z'
    '-x+1/2, y+1/2, -z+1/2'
    '-x, -y, -z'
    'x-1/2, -y-1/2, z-1/2'
_cell_length_a     10.9058(3)
_cell_length_b     9.5178(5)
_cell_length_c     23.8651(6)
_cell_angle_alpha     90.00
_cell_angle_beta     95.378(2)
_cell_angle_gamma     90.00
_cell_volume     2466.27(16)
_cell_formula_units_Z     4
_cell_measurement_reflns_used     6134
_cell_measurement_theta_min     1.71
_cell_measurement_theta_max     28.30
_cell_measurement_temperature     293(2)
_exptl_crystal_description     block
_exptl_crystal_colour     'light yellow'
_exptl_crystal_size_max     0.27
_exptl_crystal_size_mid     0.18
_exptl_crystal_size_min     0.11
_exptl_crystal_density_diffrn     1.318
_exptl_crystal_density_meas     ?
_exptl_crystal_density_method     'not measured'
_exptl_crystal_F_000     1024
_exptl_absorpt_coefficient_mu     0.089
_exptl_absorpt_correction_type     multi-scan
_exptl_absorpt_process_details
;
(<i>SADABS</i>; Bruker, 2008)
;
_exptl_absorpt_correction_T_min     0.9764
_exptl_absorpt_correction_T_max     0.9903
_exptl_special_details     ?
_diffrn_ambient_temperature     293(2)
_diffrn_radiation_type     MoK\a
_diffrn_radiation_wavelength     0.71073
_diffrn_radiation_source     'fine-focus sealed tube'
_diffrn_radiation_monochromator     graphite
_diffrn_measurement_device_type     'Bruker SMART APEXII area-detector'
_diffrn_measurement_method     '\w and \f scans'
_diffrn_detector_area_resol_mean     ?
_diffrn_reflns_number     23642
_diffrn_reflns_av_R_equivalents     0.0440
_diffrn_reflns_av_sigmaI/netI     0.0453
_diffrn_reflns_theta_min     1.71
_diffrn_reflns_theta_max     28.30
_diffrn_reflns_theta_full     28.30
_diffrn_measured_fraction_theta_max     0.999
_diffrn_measured_fraction_theta_full     0.999
_diffrn_reflns_limit_h_min     -14
_diffrn_reflns_limit_h_max     14
_diffrn_reflns_limit_k_min     -10
_diffrn_reflns_limit_k_max     12
_diffrn_reflns_limit_l_min     -31
_diffrn_reflns_limit_l_max     31
_diffrn_standards_number     ?
_diffrn_standards_interval_count     ?
_diffrn_standards_interval_time     ?
_diffrn_standards_decay_%     ?
_refine_special_details
;
 Refinement of F^2^ against ALL reflections.  The weighted R-factor wR and
 goodness of fit S are based on F^2^, conventional R-factors R are based
 on F, with F set to zero for negative F^2^. The threshold expression of
 F^2^ > 2sigma(F^2^) is used only for calculating R-factors(gt) etc. and is
 not relevant to the choice of reflections for refinement.  R-factors based
 on F^2^ are statistically about twice as large as those based on F, and R-
 factors based on ALL data will be even larger.
;
_reflns_number_total     6134
_reflns_number_gt     4376
_reflns_threshold_expression     >2sigma(I)
_refine_ls_structure_factor_coef     Fsqd
_refine_ls_matrix_type     full
_refine_ls_R_factor_all     0.0703
_refine_ls_R_factor_gt     0.0436
_refine_ls_wR_factor_gt     0.1013
_refine_ls_wR_factor_ref     0.1150
_refine_ls_goodness_of_fit_ref     1.032
_refine_ls_restrained_S_all     1.032
_refine_ls_number_reflns     6134
_refine_ls_number_parameters     337
_refine_ls_number_restraints     0
_refine_ls_hydrogen_treatment     constr
_refine_ls_weighting_scheme     calc
_refine_ls_weighting_details
         'calc w=1/[\s^2^(Fo^2^)+(0.0518P)^2^+0.5577P] where P=(Fo^2^+2Fc^2^)/3'
_atom_sites_solution_hydrogens     geom
_atom_sites_solution_primary     direct
_atom_sites_solution_secondary     difmap
_refine_ls_shift/su_max     0.000
_refine_ls_shift/su_mean     0.000
_refine_diff_density_max     0.313
_refine_diff_density_min     -0.222
_refine_ls_extinction_method
;
SHELXL97 (Sheldrick, 2008)
;
_refine_ls_extinction_coef     0.0015(5)
_refine_ls_extinction_expression
                                  'Fc^*^=kFc[1+0.001xFc^2^\l^3^/sin(2\q)]^-1/4^'
loop_
    _atom_type_symbol
    _atom_type_description
    _atom_type_scat_dispersion_real
    _atom_type_scat_dispersion_imag
    _atom_type_scat_source
    'C' 'C' 0.0033 0.0016
                         'International Tables Vol C Tables 4.2.6.8 and 6.1.1.4'
    'H' 'H' 0.0000 0.0000
                         'International Tables Vol C Tables 4.2.6.8 and 6.1.1.4'
    'N' 'N' 0.0061 0.0033
                         'International Tables Vol C Tables 4.2.6.8 and 6.1.1.4'
    'O' 'O' 0.0106 0.0060
                         'International Tables Vol C Tables 4.2.6.8 and 6.1.1.4'
_computing_data_collection
;
APEX2 (Bruker, 2008)
;
_computing_cell_refinement
;
SAINT (Bruker, 2008)
;
_computing_data_reduction
;
SAINT (Bruker, 2008)
;
_computing_structure_solution
;
SHELXS97 (Sheldrick, 2008)
;
_computing_structure_refinement
;
SHELXL97 (Sheldrick, 2008)
;
_computing_molecular_graphics
;
ORTEP-3 for Windows (Farrugia, 2012) and Mercury (Macrae <i>et al.</i>,
2008)
;
_computing_publication_material
;
SHELXL97 (Sheldrick, 2008) and PLATON (Spek, 2009)
;
loop_
    _atom_site_type_symbol
    _atom_site_label
    _atom_site_fract_x
    _atom_site_fract_y
    _atom_site_fract_z
    _atom_site_U_iso_or_equiv
    _atom_site_adp_type
    _atom_site_calc_flag
    _atom_site_refinement_flags
    _atom_site_occupancy
    _atom_site_symmetry_multiplicity
    _atom_site_disorder_assembly
    _atom_site_disorder_group
    C C1 0.20917(13) 0.33633(15) 0.40978(6) 0.0154(3) Uani d . 1 1 . .
    C C2 0.25284(13) 0.41678(15) 0.45432(6) 0.0164(3) Uani d . 1 1 . .
    H H2 0.3236 0.4701 0.4520 0.020 Uiso calc R 1 1 . .
    C C3 0.19148(13) 0.42037(15) 0.50442(6) 0.0176(3) Uani d . 1 1 . .
    C C4 0.22810(14) 0.50968(16) 0.55041(6) 0.0214(3) Uani d . 1 1 . .
    H H4 0.2976 0.5660 0.5495 0.026 Uiso calc R 1 1 . .
    C C5 0.16109(15) 0.51327(18) 0.59628(6) 0.0250(4) Uani d . 1 1 . .
    H H5 0.1844 0.5736 0.6260 0.030 Uiso calc R 1 1 . .
    C C6 0.05752(15) 0.42652(18) 0.59859(6) 0.0261(4) Uani d . 1 1 . .
    H H6 0.0129 0.4296 0.6299 0.031 Uiso calc R 1 1 . .
    C C7 0.02161(14) 0.33733(17) 0.55504(6) 0.0233(3) Uani d . 1 1 . .
    H H7 -0.0459 0.2787 0.5574 0.028 Uiso calc R 1 1 . .
    C C8 0.08663(13) 0.33397(16) 0.50662(6) 0.0191(3) Uani d . 1 1 . .
    C C9 0.10099(13) 0.25475(16) 0.41718(6) 0.0176(3) Uani d . 1 1 . .
    C C10 -0.04213(16) 0.0851(2) 0.37798(8) 0.0343(4) Uani d . 1 1 . .
    H H10A -0.0178 0.0186 0.4072 0.051 Uiso calc R 1 1 . .
    H H10B -0.0639 0.0360 0.3433 0.051 Uiso calc R 1 1 . .
    H H10C -0.1118 0.1378 0.3881 0.051 Uiso calc R 1 1 . .
    C C11 0.26420(13) 0.32928(14) 0.35404(5) 0.0145(3) Uani d . 1 1 . .
    H H11 0.1988 0.3560 0.3250 0.017 Uiso calc R 1 1 . .
    C C12 0.37260(13) 0.42704(15) 0.34739(6) 0.0169(3) Uani d . 1 1 . .
    H H12A 0.3448 0.5213 0.3372 0.020 Uiso calc R 1 1 . .
    H H12B 0.4278 0.4311 0.3817 0.020 Uiso calc R 1 1 . .
    C C13 0.54710(14) 0.42826(17) 0.28930(6) 0.0228(3) Uani d . 1 1 . .
    H H13A 0.6039 0.4284 0.3226 0.034 Uiso calc R 1 1 . .
    H H13B 0.5305 0.5232 0.2773 0.034 Uiso calc R 1 1 . .
    H H13C 0.5823 0.3775 0.2599 0.034 Uiso calc R 1 1 . .
    C C14 0.44003(13) 0.21185(15) 0.31502(6) 0.0154(3) Uani d . 1 1 . .
    C C15 0.54468(13) 0.16447(16) 0.35943(6) 0.0189(3) Uani d . 1 1 . .
    C C16 0.59196(13) 0.02809(16) 0.34030(7) 0.0226(3) Uani d . 1 1 . .
    C C17 0.67272(15) -0.06517(18) 0.36946(8) 0.0333(4) Uani d . 1 1 . .
    H H17 0.7027 -0.0488 0.4067 0.040 Uiso calc R 1 1 . .
    C C18 0.70682(17) -0.18363(19) 0.34082(10) 0.0431(5) Uani d . 1 1 . .
    H H18 0.7609 -0.2478 0.3592 0.052 Uiso calc R 1 1 . .
    C C19 0.66172(16) -0.20855(19) 0.28513(10) 0.0402(5) Uani d . 1 1 . .
    H H19 0.6872 -0.2884 0.2670 0.048 Uiso calc R 1 1 . .
    C C20 0.57999(15) -0.11731(18) 0.25617(8) 0.0307(4) Uani d . 1 1 . .
    H H20 0.5492 -0.1349 0.2192 0.037 Uiso calc R 1 1 . .
    C C21 0.54552(13) 0.00257(17) 0.28481(7) 0.0222(3) Uani d . 1 1 . .
    C C22 0.46541(13) 0.12011(16) 0.26393(6) 0.0193(3) Uani d . 1 1 . .
    C C23 0.30953(12) 0.17946(15) 0.33795(5) 0.0138(3) Uani d . 1 1 . .
    C C24 0.31584(13) 0.06063(15) 0.38042(5) 0.0148(3) Uani d . 1 1 . .
    C C25 0.36072(13) 0.05524(16) 0.43670(6) 0.0178(3) Uani d . 1 1 . .
    H H25 0.3945 0.1346 0.4549 0.021 Uiso calc R 1 1 . .
    C C26 0.35408(14) -0.07186(16) 0.46557(6) 0.0218(3) Uani d . 1 1 . .
    H H26 0.3829 -0.0772 0.5034 0.026 Uiso calc R 1 1 . .
    C C27 0.30461(14) -0.19003(17) 0.43797(6) 0.0236(3) Uani d . 1 1 . .
    H H27 0.3018 -0.2740 0.4578 0.028 Uiso calc R 1 1 . .
    C C28 0.25907(14) -0.18660(16) 0.38152(6) 0.0211(3) Uani d . 1 1 . .
    H H28 0.2263 -0.2664 0.3633 0.025 Uiso calc R 1 1 . .
    C C29 0.26467(13) -0.05929(15) 0.35366(5) 0.0162(3) Uani d . 1 1 . .
    C C30 0.22483(13) 0.11534(15) 0.28885(5) 0.0156(3) Uani d . 1 1 . .
    N N1 0.04388(11) 0.24888(13) 0.46238(5) 0.0198(3) Uani d . 1 1 . .
    N N2 0.43214(11) 0.36056(13) 0.30155(5) 0.0161(3) Uani d . 1 1 . .
    N N3 0.21780(11) -0.02577(13) 0.29860(5) 0.0171(3) Uani d . 1 1 . .
    H H3 0.1884 -0.0862 0.2741 0.021 Uiso calc R 1 1 . .
    O O1 0.05853(9) 0.17940(11) 0.37099(4) 0.0226(2) Uani d . 1 1 . .
    O O2 0.17649(9) 0.17942(11) 0.24841(4) 0.0201(2) Uani d . 1 1 . .
    O O3 0.58400(10) 0.23063(12) 0.40066(4) 0.0262(3) Uani d . 1 1 . .
    O O4 0.42980(10) 0.14597(13) 0.21553(4) 0.0287(3) Uani d . 1 1 . .
loop_
    _atom_site_aniso_label
    _atom_site_aniso_U_11
    _atom_site_aniso_U_22
    _atom_site_aniso_U_33
    _atom_site_aniso_U_12
    _atom_site_aniso_U_13
    _atom_site_aniso_U_23
    C1 0.0163(7) 0.0128(7) 0.0173(6) 0.0012(6) 0.0025(5) 0.0014(5)
    C2 0.0178(7) 0.0135(7) 0.0179(6) -0.0001(6) 0.0017(5) 0.0010(5)
    C3 0.0208(7) 0.0148(8) 0.0173(6) 0.0045(6) 0.0027(5) 0.0022(6)
    C4 0.0256(8) 0.0183(8) 0.0201(7) 0.0041(6) 0.0009(6) 0.0004(6)
    C5 0.0320(9) 0.0257(9) 0.0169(7) 0.0120(7) 0.0002(6) -0.0002(6)
    C6 0.0296(9) 0.0322(10) 0.0177(7) 0.0146(7) 0.0075(6) 0.0071(7)
    C7 0.0206(8) 0.0257(9) 0.0247(7) 0.0063(7) 0.0071(6) 0.0076(7)
    C8 0.0194(7) 0.0170(8) 0.0210(7) 0.0054(6) 0.0029(6) 0.0043(6)
    C9 0.0164(7) 0.0147(8) 0.0214(7) 0.0014(6) 0.0007(5) -0.0006(6)
    C10 0.0297(9) 0.0328(11) 0.0407(10) -0.0171(8) 0.0054(7) -0.0098(8)
    C11 0.0166(7) 0.0112(7) 0.0153(6) 0.0011(6) 0.0001(5) -0.0002(5)
    C12 0.0210(7) 0.0130(7) 0.0166(6) -0.0021(6) 0.0010(5) 0.0001(5)
    C13 0.0219(8) 0.0217(8) 0.0252(7) -0.0012(6) 0.0049(6) 0.0068(6)
    C14 0.0175(7) 0.0125(7) 0.0160(6) 0.0003(6) 0.0008(5) 0.0029(5)
    C15 0.0166(7) 0.0188(8) 0.0209(7) -0.0035(6) 0.0000(6) 0.0071(6)
    C16 0.0144(7) 0.0175(8) 0.0358(9) -0.0008(6) 0.0021(6) 0.0090(7)
    C17 0.0198(8) 0.0235(9) 0.0556(11) -0.0004(7) -0.0028(8) 0.0167(8)
    C18 0.0225(9) 0.0206(10) 0.0853(16) 0.0057(8) 0.0009(9) 0.0172(10)
    C19 0.0255(9) 0.0152(9) 0.0815(15) 0.0024(7) 0.0141(9) 0.0000(9)
    C20 0.0227(8) 0.0196(9) 0.0518(11) -0.0001(7) 0.0142(8) -0.0024(8)
    C21 0.0166(7) 0.0168(8) 0.0341(8) 0.0009(6) 0.0071(6) 0.0027(6)
    C22 0.0189(7) 0.0182(8) 0.0214(7) 0.0007(6) 0.0051(6) -0.0002(6)
    C23 0.0159(7) 0.0123(7) 0.0129(6) 0.0008(6) -0.0002(5) -0.0001(5)
    C24 0.0160(7) 0.0121(7) 0.0163(6) 0.0011(6) 0.0017(5) 0.0015(5)
    C25 0.0208(7) 0.0158(8) 0.0162(7) -0.0014(6) -0.0016(5) -0.0006(6)
    C26 0.0270(8) 0.0214(8) 0.0162(7) -0.0009(7) -0.0018(6) 0.0034(6)
    C27 0.0306(8) 0.0160(8) 0.0238(8) -0.0020(7) 0.0008(6) 0.0068(6)
    C28 0.0260(8) 0.0137(8) 0.0235(7) -0.0025(6) 0.0010(6) -0.0003(6)
    C29 0.0173(7) 0.0168(8) 0.0145(6) 0.0003(6) 0.0014(5) -0.0012(5)
    C30 0.0167(7) 0.0148(7) 0.0153(6) 0.0003(6) 0.0012(5) -0.0016(5)
    N1 0.0187(6) 0.0178(7) 0.0232(6) 0.0007(5) 0.0036(5) 0.0015(5)
    N2 0.0188(6) 0.0135(6) 0.0162(6) -0.0001(5) 0.0028(5) 0.0029(5)
    N3 0.0228(6) 0.0126(6) 0.0151(6) -0.0012(5) -0.0023(5) -0.0037(5)
    O1 0.0193(5) 0.0224(6) 0.0261(5) -0.0076(5) 0.0019(4) -0.0057(4)
    O2 0.0247(5) 0.0189(6) 0.0153(5) 0.0011(4) -0.0046(4) 0.0009(4)
    O3 0.0282(6) 0.0245(6) 0.0240(5) -0.0073(5) -0.0076(4) 0.0062(5)
    O4 0.0353(6) 0.0339(7) 0.0175(5) 0.0083(5) 0.0048(5) -0.0010(5)
_geom_special_details
;
 All esds (except the esd in the dihedral angle between two l.s. planes)
 are estimated using the full covariance matrix.  The cell esds are taken
 into account individually in the estimation of esds in distances, angles
 and torsion angles; correlations between esds in cell parameters are only
 used when they are defined by crystal symmetry.  An approximate (isotropic)
 treatment of cell esds is used for estimating esds involving l.s. planes.
;
loop_
    _geom_bond_atom_site_label_1
    _geom_bond_atom_site_label_2
    _geom_bond_site_symmetry_2
    _geom_bond_distance
    _geom_bond_publ_flag
    C1 C2 . 1.3595(19) ?
    C1 C9 . 1.4370(19) ?
    C1 C11 . 1.5112(18) ?
    C2 C3 . 1.4243(18) ?
    C2 H2 . 0.9300 ?
    C3 C8 . 1.413(2) ?
    C3 C4 . 1.416(2) ?
    C4 C5 . 1.373(2) ?
    C4 H4 . 0.9300 ?
    C5 C6 . 1.404(2) ?
    C5 H5 . 0.9300 ?
    C6 C7 . 1.370(2) ?
    C6 H6 . 0.9300 ?
    C7 C8 . 1.4117(19) ?
    C7 H7 . 0.9300 ?
    C8 N1 . 1.3768(19) ?
    C9 N1 . 1.2965(18) ?
    C9 O1 . 1.3595(17) ?
    C10 O1 . 1.4398(19) ?
    C10 H10A . 0.9600 ?
    C10 H10B . 0.9600 ?
    C10 H10C . 0.9600 ?
    C11 C12 . 1.5244(19) ?
    C11 C23 . 1.5686(19) ?
    C11 H11 . 0.9800 ?
    C12 N2 . 1.4668(17) ?
    C12 H12A . 0.9700 ?
    C12 H12B . 0.9700 ?
    C13 N2 . 1.4633(18) ?
    C13 H13A . 0.9600 ?
    C13 H13B . 0.9600 ?
    C13 H13C . 0.9600 ?
    C14 N2 . 1.4521(18) ?
    C14 C22 . 1.5455(19) ?
    C14 C15 . 1.550(2) ?
    C14 C23 . 1.6019(18) ?
    C15 O3 . 1.2122(18) ?
    C15 C16 . 1.484(2) ?
    C16 C17 . 1.390(2) ?
    C16 C21 . 1.394(2) ?
    C17 C18 . 1.387(3) ?
    C17 H17 . 0.9300 ?
    C18 C19 . 1.394(3) ?
    C18 H18 . 0.9300 ?
    C19 C20 . 1.382(3) ?
    C19 H19 . 0.9300 ?
    C20 C21 . 1.399(2) ?
    C20 H20 . 0.9300 ?
    C21 C22 . 1.477(2) ?
    C22 O4 . 1.2091(17) ?
    C23 C24 . 1.5159(19) ?
    C23 C30 . 1.5478(19) ?
    C24 C25 . 1.3867(18) ?
    C24 C29 . 1.398(2) ?
    C25 C26 . 1.397(2) ?
    C25 H25 . 0.9300 ?
    C26 C27 . 1.387(2) ?
    C26 H26 . 0.9300 ?
    C27 C28 . 1.392(2) ?
    C27 H27 . 0.9300 ?
    C28 C29 . 1.386(2) ?
    C28 H28 . 0.9300 ?
    C29 N3 . 1.4013(17) ?
    C30 O2 . 1.2191(16) ?
    C30 N3 . 1.3664(19) ?
    N3 H3 . 0.8600 ?
loop_
    _geom_angle_atom_site_label_1
    _geom_angle_atom_site_label_2
    _geom_angle_atom_site_label_3
    _geom_angle_site_symmetry_1
    _geom_angle_site_symmetry_3
    _geom_angle
    _geom_angle_publ_flag
    C2 C1 C9 . . 116.09(12) ?
    C2 C1 C11 . . 125.05(13) ?
    C9 C1 C11 . . 118.85(12) ?
    C1 C2 C3 . . 120.81(13) ?
    C1 C2 H2 . . 119.6 ?
    C3 C2 H2 . . 119.6 ?
    C8 C3 C4 . . 119.40(13) ?
    C8 C3 C2 . . 117.56(13) ?
    C4 C3 C2 . . 123.00(14) ?
    C5 C4 C3 . . 120.05(15) ?
    C5 C4 H4 . . 120.0 ?
    C3 C4 H4 . . 120.0 ?
    C4 C5 C6 . . 120.47(15) ?
    C4 C5 H5 . . 119.8 ?
    C6 C5 H5 . . 119.8 ?
    C7 C6 C5 . . 120.54(14) ?
    C7 C6 H6 . . 119.7 ?
    C5 C6 H6 . . 119.7 ?
    C6 C7 C8 . . 120.34(15) ?
    C6 C7 H7 . . 119.8 ?
    C8 C7 H7 . . 119.8 ?
    N1 C8 C3 . . 122.06(12) ?
    N1 C8 C7 . . 118.75(14) ?
    C3 C8 C7 . . 119.17(14) ?
    N1 C9 O1 . . 119.89(13) ?
    N1 C9 C1 . . 126.12(13) ?
    O1 C9 C1 . . 113.99(12) ?
    O1 C10 H10A . . 109.5 ?
    O1 C10 H10B . . 109.5 ?
    H10A C10 H10B . . 109.5 ?
    O1 C10 H10C . . 109.5 ?
    H10A C10 H10C . . 109.5 ?
    H10B C10 H10C . . 109.5 ?
    C1 C11 C12 . . 116.13(11) ?
    C1 C11 C23 . . 114.59(11) ?
    C12 C11 C23 . . 105.31(11) ?
    C1 C11 H11 . . 106.7 ?
    C12 C11 H11 . . 106.7 ?
    C23 C11 H11 . . 106.7 ?
    N2 C12 C11 . . 102.48(11) ?
    N2 C12 H12A . . 111.3 ?
    C11 C12 H12A . . 111.3 ?
    N2 C12 H12B . . 111.3 ?
    C11 C12 H12B . . 111.3 ?
    H12A C12 H12B . . 109.2 ?
    N2 C13 H13A . . 109.5 ?
    N2 C13 H13B . . 109.5 ?
    H13A C13 H13B . . 109.5 ?
    N2 C13 H13C . . 109.5 ?
    H13A C13 H13C . . 109.5 ?
    H13B C13 H13C . . 109.5 ?
    N2 C14 C22 . . 112.79(11) ?
    N2 C14 C15 . . 117.35(12) ?
    C22 C14 C15 . . 101.55(11) ?
    N2 C14 C23 . . 103.12(11) ?
    C22 C14 C23 . . 113.03(11) ?
    C15 C14 C23 . . 109.34(10) ?
    O3 C15 C16 . . 126.68(14) ?
    O3 C15 C14 . . 125.85(14) ?
    C16 C15 C14 . . 107.38(12) ?
    C17 C16 C21 . . 121.39(16) ?
    C17 C16 C15 . . 128.78(15) ?
    C21 C16 C15 . . 109.81(13) ?
    C16 C17 C18 . . 117.31(18) ?
    C16 C17 H17 . . 121.3 ?
    C18 C17 H17 . . 121.3 ?
    C17 C18 C19 . . 121.42(17) ?
    C17 C18 H18 . . 119.3 ?
    C19 C18 H18 . . 119.3 ?
    C20 C19 C18 . . 121.55(17) ?
    C20 C19 H19 . . 119.2 ?
    C18 C19 H19 . . 119.2 ?
    C19 C20 C21 . . 117.27(17) ?
    C19 C20 H20 . . 121.4 ?
    C21 C20 H20 . . 121.4 ?
    C16 C21 C20 . . 121.04(15) ?
    C16 C21 C22 . . 109.82(13) ?
    C20 C21 C22 . . 129.08(15) ?
    O4 C22 C21 . . 127.10(14) ?
    O4 C22 C14 . . 124.99(14) ?
    C21 C22 C14 . . 107.81(12) ?
    C24 C23 C30 . . 101.44(11) ?
    C24 C23 C11 . . 120.68(11) ?
    C30 C23 C11 . . 111.36(11) ?
    C24 C23 C14 . . 112.70(11) ?
    C30 C23 C14 . . 107.67(10) ?
    C11 C23 C14 . . 102.66(11) ?
    C25 C24 C29 . . 120.11(13) ?
    C25 C24 C23 . . 131.68(13) ?
    C29 C24 C23 . . 108.21(11) ?
    C24 C25 C26 . . 118.66(13) ?
    C24 C25 H25 . . 120.7 ?
    C26 C25 H25 . . 120.7 ?
    C27 C26 C25 . . 120.25(13) ?
    C27 C26 H26 . . 119.9 ?
    C25 C26 H26 . . 119.9 ?
    C26 C27 C28 . . 121.89(14) ?
    C26 C27 H27 . . 119.1 ?
    C28 C27 H27 . . 119.1 ?
    C29 C28 C27 . . 117.19(14) ?
    C29 C28 H28 . . 121.4 ?
    C27 C28 H28 . . 121.4 ?
    C28 C29 C24 . . 121.88(13) ?
    C28 C29 N3 . . 128.32(13) ?
    C24 C29 N3 . . 109.71(12) ?
    O2 C30 N3 . . 126.84(13) ?
    O2 C30 C23 . . 125.82(13) ?
    N3 C30 C23 . . 107.32(11) ?
    C9 N1 C8 . . 117.27(13) ?
    C14 N2 C13 . . 116.06(11) ?
    C14 N2 C12 . . 106.06(10) ?
    C13 N2 C12 . . 113.99(12) ?
    C30 N3 C29 . . 111.23(11) ?
    C30 N3 H3 . . 124.4 ?
    C29 N3 H3 . . 124.4 ?
    C9 O1 C10 . . 116.13(12) ?
loop_
    _geom_torsion_atom_site_label_1
    _geom_torsion_atom_site_label_2
    _geom_torsion_atom_site_label_3
    _geom_torsion_atom_site_label_4
    _geom_torsion_site_symmetry_1
    _geom_torsion_site_symmetry_2
    _geom_torsion_site_symmetry_3
    _geom_torsion_site_symmetry_4
    _geom_torsion
    _geom_torsion_publ_flag
    C9 C1 C2 C3 . . . . -1.3(2) ?
    C11 C1 C2 C3 . . . . 177.52(13) ?
    C1 C2 C3 C8 . . . . 2.1(2) ?
    C1 C2 C3 C4 . . . . -175.45(14) ?
    C8 C3 C4 C5 . . . . -0.9(2) ?
    C2 C3 C4 C5 . . . . 176.61(14) ?
    C3 C4 C5 C6 . . . . 1.4(2) ?
    C4 C5 C6 C7 . . . . -0.2(2) ?
    C5 C6 C7 C8 . . . . -1.5(2) ?
    C4 C3 C8 N1 . . . . 177.54(13) ?
    C2 C3 C8 N1 . . . . -0.1(2) ?
    C4 C3 C8 C7 . . . . -0.8(2) ?
    C2 C3 C8 C7 . . . . -178.43(13) ?
    C6 C7 C8 N1 . . . . -176.40(14) ?
    C6 C7 C8 C3 . . . . 2.0(2) ?
    C2 C1 C9 N1 . . . . -1.6(2) ?
    C11 C1 C9 N1 . . . . 179.44(14) ?
    C2 C1 C9 O1 . . . . 178.08(12) ?
    C11 C1 C9 O1 . . . . -0.85(19) ?
    C2 C1 C11 C12 . . . . -3.5(2) ?
    C9 C1 C11 C12 . . . . 175.32(12) ?
    C2 C1 C11 C23 . . . . 119.73(15) ?
    C9 C1 C11 C23 . . . . -61.45(17) ?
    C1 C11 C12 N2 . . . . 159.38(11) ?
    C23 C11 C12 N2 . . . . 31.44(13) ?
    N2 C14 C15 O3 . . . . 35.42(19) ?
    C22 C14 C15 O3 . . . . 158.85(14) ?
    C23 C14 C15 O3 . . . . -81.49(17) ?
    N2 C14 C15 C16 . . . . -141.36(12) ?
    C22 C14 C15 C16 . . . . -17.93(14) ?
    C23 C14 C15 C16 . . . . 101.74(12) ?
    O3 C15 C16 C17 . . . . 13.5(3) ?
    C14 C15 C16 C17 . . . . -169.79(15) ?
    O3 C15 C16 C21 . . . . -164.90(14) ?
    C14 C15 C16 C21 . . . . 11.84(15) ?
    C21 C16 C17 C18 . . . . 1.0(2) ?
    C15 C16 C17 C18 . . . . -177.20(15) ?
    C16 C17 C18 C19 . . . . -0.2(3) ?
    C17 C18 C19 C20 . . . . -0.8(3) ?
    C18 C19 C20 C21 . . . . 0.9(2) ?
    C17 C16 C21 C20 . . . . -0.9(2) ?
    C15 C16 C21 C20 . . . . 177.64(13) ?
    C17 C16 C21 C22 . . . . -178.35(14) ?
    C15 C16 C21 C22 . . . . 0.15(16) ?
    C19 C20 C21 C16 . . . . -0.1(2) ?
    C19 C20 C21 C22 . . . . 176.86(15) ?
    C16 C21 C22 O4 . . . . 164.54(15) ?
    C20 C21 C22 O4 . . . . -12.7(3) ?
    C16 C21 C22 C14 . . . . -12.15(16) ?
    C20 C21 C22 C14 . . . . 170.62(15) ?
    N2 C14 C22 O4 . . . . -32.2(2) ?
    C15 C14 C22 O4 . . . . -158.68(14) ?
    C23 C14 C22 O4 . . . . 84.30(18) ?
    N2 C14 C22 C21 . . . . 144.58(12) ?
    C15 C14 C22 C21 . . . . 18.10(14) ?
    C23 C14 C22 C21 . . . . -98.91(13) ?
    C1 C11 C23 C24 . . . . -9.78(18) ?
    C12 C11 C23 C24 . . . . 119.09(13) ?
    C1 C11 C23 C30 . . . . 108.89(13) ?
    C12 C11 C23 C30 . . . . -122.25(12) ?
    C1 C11 C23 C14 . . . . -136.15(12) ?
    C12 C11 C23 C14 . . . . -7.29(13) ?
    N2 C14 C23 C24 . . . . -150.97(11) ?
    C22 C14 C23 C24 . . . . 86.94(14) ?
    C15 C14 C23 C24 . . . . -25.39(15) ?
    N2 C14 C23 C30 . . . . 97.99(12) ?
    C22 C14 C23 C30 . . . . -24.10(15) ?
    C15 C14 C23 C30 . . . . -136.42(12) ?
    N2 C14 C23 C11 . . . . -19.61(12) ?
    C22 C14 C23 C11 . . . . -141.71(11) ?
    C15 C14 C23 C11 . . . . 105.97(12) ?
    C30 C23 C24 C25 . . . . -168.81(14) ?
    C11 C23 C24 C25 . . . . -45.3(2) ?
    C14 C23 C24 C25 . . . . 76.33(18) ?
    C30 C23 C24 C29 . . . . 11.01(14) ?
    C11 C23 C24 C29 . . . . 134.53(13) ?
    C14 C23 C24 C29 . . . . -103.85(13) ?
    C29 C24 C25 C26 . . . . 0.3(2) ?
    C23 C24 C25 C26 . . . . -179.91(14) ?
    C24 C25 C26 C27 . . . . 0.7(2) ?
    C25 C26 C27 C28 . . . . -0.7(2) ?
    C26 C27 C28 C29 . . . . -0.2(2) ?
    C27 C28 C29 C24 . . . . 1.2(2) ?
    C27 C28 C29 N3 . . . . -175.11(14) ?
    C25 C24 C29 C28 . . . . -1.3(2) ?
    C23 C24 C29 C28 . . . . 178.90(13) ?
    C25 C24 C29 N3 . . . . 175.66(12) ?
    C23 C24 C29 N3 . . . . -4.18(15) ?
    C24 C23 C30 O2 . . . . 167.42(13) ?
    C11 C23 C30 O2 . . . . 37.77(18) ?
    C14 C23 C30 O2 . . . . -74.05(16) ?
    C24 C23 C30 N3 . . . . -14.36(13) ?
    C11 C23 C30 N3 . . . . -144.01(11) ?
    C14 C23 C30 N3 . . . . 104.18(12) ?
    O1 C9 N1 C8 . . . . -176.13(12) ?
    C1 C9 N1 C8 . . . . 3.6(2) ?
    C3 C8 N1 C9 . . . . -2.6(2) ?
    C7 C8 N1 C9 . . . . 175.76(14) ?
    C22 C14 N2 C13 . . . . -68.82(15) ?
    C15 C14 N2 C13 . . . . 48.69(16) ?
    C23 C14 N2 C13 . . . . 168.92(11) ?
    C22 C14 N2 C12 . . . . 163.46(11) ?
    C15 C14 N2 C12 . . . . -79.03(14) ?
    C23 C14 N2 C12 . . . . 41.21(13) ?
    C11 C12 N2 C14 . . . . -46.38(13) ?
    C11 C12 N2 C13 . . . . -175.31(11) ?
    O2 C30 N3 C29 . . . . -168.83(13) ?
    C23 C30 N3 C29 . . . . 12.97(15) ?
    C28 C29 N3 C30 . . . . 170.86(14) ?
    C24 C29 N3 C30 . . . . -5.81(16) ?
    N1 C9 O1 C10 . . . . -6.3(2) ?
    C1 C9 O1 C10 . . . . 173.97(13) ?
loop_
    _geom_hbond_atom_site_label_D
    _geom_hbond_atom_site_label_H
    _geom_hbond_atom_site_label_A
    _geom_hbond_site_symmetry_A
    _geom_hbond_distance_DH
    _geom_hbond_distance_HA
    _geom_hbond_distance_DA
    _geom_hbond_angle_DHA
    N3 H3 N2 2_545 0.86 2.19 2.971(2) 151
    C4 H4 O3 3_666 0.93 2.56 3.350(2) 143
    C6 H6 O4 4_566 0.93 2.42 3.307(2) 159
    C12 H12A O2 2_555 0.97 2.53 3.325(2) 139
    C28 H28 O4 2_545 0.93 2.56 3.3540(10)
                                        144
    C18 H18 Cg1 3_656 0.93 2.89 3.778(6) 160
