# Supplementary material for: Crystal structure of 4′-(2-meth­oxy­quinolin-3-yl)-1′-methyl­dispiro­[indan-2,2′-pyrrolidine-3′,3′′-indoline]-1,3,2′′-trione
Source: Acta Crystallogr E Crystallogr Commun. 2015 Dec 12;71(Pt 12):o1038–9. doi: 10.1107/S2056989015023026 (PMC4719967; doi:10.1107/S2056989015023026)
Supplement: Supplementary file 2 [file e-71-o1038-Isup2.hkl]

#
# h,k,l, Fc-squared, Fo-squared, sigma(Fo-squared) and status flag
#
data_I
_shelx_title ' 2mesin_0m in P 21/n'
_shelx_refln_list_code          4
_shelx_F_calc_maximum      191.15
_exptl_crystal_F_000      1024.00
_reflns_d_resolution_high  0.7495
 
loop_
 _symmetry_equiv_pos_as_xyz
 'x, y, z'
 '-x+1/2, y+1/2, -z+1/2'
 '-x, -y, -z'
 'x-1/2, -y-1/2, z-1/2'
 
_cell_length_a    10.9058
_cell_length_b     9.5178
_cell_length_c    23.8651
_cell_angle_alpha  90.000
_cell_angle_beta   95.378
_cell_angle_gamma  90.000
 
_shelx_F_squared_multiplier     1.000
 
loop_
 _refln_index_h
 _refln_index_k
 _refln_index_l
 _refln_F_squared_calc
 _refln_F_squared_meas
 _refln_F_squared_sigma
 _refln_observed_status
   2   0   0     1248.10     1174.13     12.54 o
   4   0   0     2364.55     2284.96     27.14 o
   6   0   0     4080.80     3997.43     46.04 o
   8   0   0     6444.62     6273.68     81.19 o
  10   0   0      882.72      944.45     30.84 o
  12   0   0       19.61       34.75     11.92 o
  14   0   0       56.83       23.51     17.95 o
   1   1   0    14178.49    14451.34    120.78 o
   2   1   0     1068.56     1064.59     14.97 o
   3   1   0     4484.14     4510.51     36.27 o
   4   1   0      752.72      724.06      9.58 o
   5   1   0      305.82      391.44      8.11 o
   6   1   0      405.40      411.94     10.43 o
   7   1   0       58.98       93.76      5.02 o
   8   1   0       85.75      101.76      7.68 o
   9   1   0      217.31      241.48     10.12 o
  10   1   0       61.92       51.60      7.82 o
  11   1   0      216.46      216.49     13.28 o
  12   1   0       98.28       92.11     11.62 o
  13   1   0        0.03        0.92      8.80 o
  14   1   0       16.09       35.67     13.85 o
   0   2   0        0.43        0.88      1.98 o
   1   2   0      508.00      510.02      7.61 o
   2   2   0     2523.47     2411.52     27.02 o
   3   2   0      789.08      802.71     10.64 o
   4   2   0       10.75       13.40      2.38 o
   5   2   0     1272.00     1379.75     21.30 o
   6   2   0      599.82      634.74     14.19 o
   7   2   0     1706.25     1704.44     27.23 o
   8   2   0      834.82      832.62     19.29 o
   9   2   0      492.14      510.57     17.43 o
  10   2   0      160.83      195.85     13.32 o
  11   2   0       33.91       28.28      8.40 o
  12   2   0       14.62       19.60      8.98 o
  13   2   0        4.47        4.08      9.12 o
  14   2   0        0.60      -15.97     15.97 o
   1   3   0     1571.01     1563.10     19.74 o
   2   3   0     4710.46     4750.32     49.67 o
   3   3   0      408.84      417.46      8.14 o
   4   3   0     1156.02     1177.25     17.89 o
   5   3   0      314.99      344.22      7.68 o
   6   3   0        0.38       -2.93      2.93 o
   7   3   0      361.23      374.20     12.26 o
   8   3   0        3.23        7.32      5.52 o
   9   3   0      217.42      237.95     20.81 o
  10   3   0       42.75       61.93     11.65 o
  11   3   0       61.60       49.87      9.56 o
  12   3   0      141.94      145.32     15.38 o
  13   3   0      189.15      157.31     25.15 o
  14   3   0        0.39       -1.23     16.24 o
   0   4   0      359.56      370.49     10.87 o
   1   4   0      721.27      737.66     12.93 o
   2   4   0      269.12      249.32      7.60 o
   3   4   0      280.50      306.53      8.65 o
   4   4   0      320.52      323.30      8.68 o
   5   4   0        5.22        6.61      3.82 o
   6   4   0      102.61      118.52      7.59 o
   7   4   0      110.37       97.26      7.96 o
   8   4   0       91.90       92.89     10.12 o
   9   4   0        9.10        1.57      7.14 o
  10   4   0       13.80       11.46      7.83 o
  11   4   0       65.77       42.01     11.13 o
  12   4   0        1.68       -1.07     13.86 o
  13   4   0      141.37      147.11     27.19 o
   1   5   0     1081.14     1208.36     16.61 o
   2   5   0       58.91       67.51      6.50 o
   3   5   0       27.62       48.83      5.45 o
   4   5   0     4417.59     4416.57     57.08 o
   5   5   0        0.26       11.63      6.53 o
   6   5   0        0.11       -0.39      4.14 o
   7   5   0      361.35      347.52     17.54 o
   8   5   0      431.52      462.84     21.31 o
   9   5   0       68.17       70.72     20.79 o
  10   5   0       88.18       94.64     13.78 o
  11   5   0       84.39       73.32     31.23 o
  12   5   0       25.43       19.07     15.46 o
  13   5   0        0.03        3.77     16.52 o
   0   6   0      465.77      580.19     16.24 o
   1   6   0       30.97       32.68      3.51 o
   2   6   0      293.48      288.08      9.87 o
   3   6   0        4.42       12.45      4.78 o
   4   6   0      806.44      773.97     23.21 o
   5   6   0     1012.75     1088.93     29.09 o
   6   6   0       27.17       25.07     10.70 o
   7   6   0     1562.84     1515.46     50.35 o
   8   6   0      300.33      288.89     18.64 o
   9   6   0        0.74       -3.97     10.69 o
  10   6   0      116.10      115.61     21.57 o
  11   6   0       85.45       93.52     36.94 o
  12   6   0        0.30      -12.67     12.67 o
   1   7   0       17.92       19.48      5.07 o
   2   7   0        1.92        3.13      4.14 o
   3   7   0     1690.08     1609.06     36.20 o
   4   7   0     1119.24     1058.16     29.29 o
   5   7   0      100.01       90.36     17.99 o
   6   7   0       11.49        4.11      6.64 o
   7   7   0       14.62        7.59      8.13 o
   8   7   0       68.80       48.59     10.93 o
   9   7   0       39.66       36.21     15.01 o
  10   7   0       89.10       69.10     18.78 o
  11   7   0      173.92      131.74     24.87 o
  12   7   0        6.19       -5.59     16.61 o
   0   8   0     2310.34     2459.66     83.25 o
   1   8   0       11.14       15.38      7.81 o
   2   8   0     2206.42     2138.74     44.00 o
   3   8   0        2.75       -2.21      7.25 o
   4   8   0       18.61       17.17      7.49 o
   5   8   0      479.08      462.66     21.41 o
   6   8   0      781.61      752.83     27.90 o
   7   8   0        0.70       -8.46      8.46 o
   8   8   0       41.81       71.15     17.39 o
   9   8   0        2.38       15.53     14.24 o
  10   8   0       14.45       10.70     17.67 o
  11   8   0       12.95       -3.40     15.53 o
   1   9   0       57.14       66.22     12.75 o
   2   9   0        2.37       -6.69      6.69 o
   3   9   0      315.38      309.88     21.82 o
   4   9   0       35.27       37.98      8.88 o
   5   9   0      506.08      513.58     24.29 o
   6   9   0      240.69      248.05     19.20 o
   7   9   0       10.31        9.29     11.51 o
   8   9   0        0.92      -12.00     12.00 o
   9   9   0      150.03      166.03     40.51 o
  10   9   0       16.42       18.75     16.65 o
   0  10   0       57.26       64.60     19.63 o
   1  10   0      294.35      319.56     23.16 o
   2  10   0      241.48      213.59     23.02 o
   3  10   0       96.74      147.79     27.13 o
   4  10   0      134.61      138.43     18.74 o
   5  10   0      332.50      380.91     26.22 o
   6  10   0       61.83       11.78     14.63 o
   7  10   0       98.91       91.93     41.05 o
   8  10   0        3.10       -5.64     15.53 o
   1  11   0       45.40       27.38     12.11 o
   2  11   0      347.80      360.72     28.38 o
   3  11   0       11.89        6.50     18.38 o
   4  11   0      318.05      315.39     35.70 o
   5  11   0      330.74      376.94     41.76 o
   6  11   0      429.53      529.73     49.26 o
   7  11   0       34.54       41.76     20.70 o
   0  12   0     1112.23     1036.15     63.55 o
   1  12   0       44.05       19.61     13.57 o
   2  12   0        5.96       -0.58     11.07 o
   3  12   0       39.27       30.91     15.04 o
   4  12   0      112.91      108.15     30.34 o
 -13   0   1       23.50       23.14     12.96 o
 -11   0   1        0.11        0.05      7.79 o
  -9   0   1        8.10        5.58      5.11 o
  -7   0   1       16.11       12.17      3.62 o
  -5   0   1      252.86      254.23      7.21 o
  -3   0   1    33769.38    33572.45    343.66 o
  -1   0   1    11086.38    11396.48    235.42 o
   1   0   1    22753.81    23870.37    202.24 o
   3   0   1       61.53       89.41      3.96 o
   5   0   1     1051.29     1053.34     16.45 o
   7   0   1     1060.84     1167.78     21.76 o
   9   0   1        1.71       -2.20      6.21 o
  11   0   1       21.46       16.04     12.19 o
  13   0   1      215.93      248.54     29.11 o
 -14   1   1       71.65       52.64     12.91 o
 -13   1   1       10.92        1.38      8.98 o
 -12   1   1       25.10       16.43      7.89 o
 -11   1   1      150.90      138.54     11.56 o
 -10   1   1        2.64        5.34      5.68 o
  -9   1   1       20.96       16.60      4.76 o
  -8   1   1      115.60      120.86      7.84 o
  -7   1   1      721.00      719.35     14.83 o
  -6   1   1       43.78       51.18      4.01 o
  -5   1   1     3973.33     4073.21     35.79 o
  -4   1   1      181.87      243.54      4.94 o
  -3   1   1     2931.52     2914.84     22.56 o
  -2   1   1     3237.05     3137.35     25.33 o
  -1   1   1      283.94      251.09      4.20 o
   0   1   1       65.54       67.01      2.37 o
   1   1   1    12598.46    12584.15    116.73 o
   2   1   1     5871.14     5755.58     56.60 o
   3   1   1    10233.55     9975.09     76.40 o
   4   1   1     1478.59     1316.51     14.47 o
   5   1   1      312.10      276.40      7.05 o
   6   1   1      531.82      509.22     13.40 o
   7   1   1        5.36        8.03      2.99 o
   8   1   1      355.90      378.42     13.61 o
   9   1   1      112.30      114.82      7.74 o
  10   1   1       65.41       65.75      8.46 o
  11   1   1        0.10       -0.03      6.84 o
  12   1   1      168.67      168.01     14.50 o
  13   1   1       25.10       26.89     10.28 o
  14   1   1       49.23       34.95     16.60 o
 -14   2   1       12.62       63.96     34.80 o
 -13   2   1       50.50       48.96     11.50 o
 -12   2   1      774.89      755.00     25.01 o
 -11   2   1       56.37       53.09      9.46 o
 -10   2   1        7.89        5.89      6.29 o
  -9   2   1       21.30       14.39      4.72 o
  -8   2   1      899.83      904.35     25.75 o
  -7   2   1       34.24       37.41      4.74 o
  -6   2   1        3.24        5.02      2.50 o
  -5   2   1     5073.75     5361.93     49.44 o
  -4   2   1      532.16      557.28      8.30 o
  -3   2   1     2392.43     2402.05     23.04 o
  -2   2   1     3060.18     2840.10     29.70 o
  -1   2   1      202.16      192.12      4.35 o
   0   2   1      139.20      167.10      4.84 o
   1   2   1     4253.40     4456.89     52.34 o
   2   2   1    10371.37    10296.81    111.59 o
   3   2   1     4922.51     4888.58     51.61 o
   4   2   1      322.44      366.71      7.99 o
   5   2   1      149.61      147.78      5.59 o
   6   2   1     1181.10     1244.70     18.66 o
   7   2   1     2087.06     2178.16     32.23 o
   8   2   1      331.46      327.90     11.47 o
   9   2   1      101.62      117.27      8.73 o
  10   2   1       82.43       69.92     13.99 o
  11   2   1      135.92      129.32     12.34 o
  12   2   1      116.34      101.09     15.21 o
  13   2   1       11.28       21.61     14.43 o
  14   2   1      167.69      224.23     26.55 o
 -14   3   1       52.80       57.23     22.94 o
 -13   3   1      279.88      293.65     24.68 o
 -12   3   1        0.01        3.44      8.53 o
 -11   3   1        0.01       -1.23      6.50 o
 -10   3   1       24.87       23.23      8.55 o
  -9   3   1       14.30        6.29      5.94 o
  -8   3   1      490.12      513.25     18.24 o
  -7   3   1       59.49       74.11      8.15 o
  -6   3   1        8.74       15.85      3.89 o
  -5   3   1      143.09      133.09      6.00 o
  -4   3   1       16.71        4.35      2.47 o
  -3   3   1      453.63      497.53     10.02 o
  -2   3   1      602.56      526.00      9.53 o
  -1   3   1      187.17      194.53      5.25 o
   0   3   1      179.81      150.93      4.49 o
   1   3   1     6586.03     6622.82     65.80 o
   2   3   1      433.01      457.38     10.08 o
   3   3   1     1096.88     1098.44     16.37 o
   4   3   1       32.61       30.12      3.73 o
   5   3   1      250.57      264.37      8.94 o
   6   3   1        1.10        0.09      3.06 o
   7   3   1        4.94       18.18      4.59 o
   8   3   1       23.32        6.46      6.38 o
   9   3   1      374.06      410.24     26.33 o
  10   3   1      243.11      239.33     14.11 o
  11   3   1       42.55       39.38      9.07 o
  12   3   1      125.64      151.16     39.44 o
  13   3   1       84.84       83.86     21.24 o
  14   3   1        9.29        4.42     17.73 o
 -13   4   1        2.44       11.38     19.63 o
 -12   4   1       12.11       10.59      9.64 o
 -11   4   1      393.72      392.65     23.88 o
 -10   4   1      446.02      441.51     23.26 o
  -9   4   1        4.13        3.74      7.68 o
  -8   4   1       36.86       33.63      7.47 o
  -7   4   1      140.68      131.36     10.82 o
  -6   4   1      767.51      806.98     17.00 o
  -5   4   1      379.76      413.58     12.84 o
  -4   4   1        0.08        0.87      2.70 o
  -3   4   1       75.39       82.61      6.20 o
  -2   4   1     1361.60     1308.68     20.35 o
  -1   4   1     1232.94     1299.75     18.41 o
   0   4   1     2779.44     2784.84     29.14 o
   1   4   1     2023.83     2066.11     25.48 o
   2   4   1       20.46       20.70      3.17 o
   3   4   1      285.77      306.29      8.13 o
   4   4   1      352.30      306.05      9.16 o
   5   4   1       35.60       41.25      4.67 o
   6   4   1      644.09      673.77     15.42 o
   7   4   1       17.80       16.17      4.54 o
   8   4   1      833.46      794.97     22.81 o
   9   4   1        7.26       -4.89      6.36 o
  10   4   1        0.00       -6.40      7.37 o
  11   4   1       16.65        6.00     13.52 o
  12   4   1        0.26       -9.01     13.45 o
  13   4   1        8.92       10.45     16.36 o
 -13   5   1        2.86       27.88     29.80 o
 -12   5   1       28.86       18.96     16.69 o
 -11   5   1        8.36        2.62      9.67 o
 -10   5   1        2.12        2.75      8.69 o
  -9   5   1        3.10        2.10      7.48 o
  -8   5   1     1244.74     1123.96     32.83 o
  -7   5   1      423.41      409.69     28.39 o
  -6   5   1     1092.22     1030.67     23.07 o
  -5   5   1      371.80      418.33     30.47 o
  -4   5   1       32.78       41.31      5.93 o
  -3   5   1      947.71      979.23     20.56 o
  -2   5   1      684.01      637.34     16.96 o
  -1   5   1       46.04       56.38      4.57 o
   0   5   1      801.70      873.39     14.24 o
   1   5   1       83.95       97.69      4.87 o
   2   5   1     1104.10     1098.41     20.60 o
   3   5   1      455.95      529.92     15.72 o
   4   5   1      141.40      167.63      9.91 o
   5   5   1      253.61      259.68     10.81 o
   6   5   1        8.55        8.62      5.96 o
   7   5   1        7.75        4.58      6.44 o
   8   5   1        6.35        4.81      7.19 o
   9   5   1      247.56      284.84     18.85 o
  10   5   1       30.90       28.32     11.00 o
  11   5   1        1.75      -12.51     12.51 o
  12   5   1        8.25      -11.76     14.06 o
  13   5   1        3.71       -4.35     16.55 o
 -12   6   1       74.10       52.73     19.40 o
 -11   6   1      161.81      144.01     25.02 o
 -10   6   1      159.02      112.11     15.82 o
  -9   6   1      584.67      583.00     35.50 o
  -8   6   1      642.00      658.16     26.06 o
  -7   6   1        3.77       -5.89      7.87 o
  -6   6   1      125.19       84.52     17.90 o
  -5   6   1      528.68      553.60     20.70 o
  -4   6   1      293.66      280.68     16.46 o
  -3   6   1      399.26      352.96     13.96 o
  -2   6   1     1422.24     1450.81     22.53 o
  -1   6   1      136.56      172.46      8.81 o
   0   6   1       79.20       68.79      4.88 o
   1   6   1      911.96      919.19     14.84 o
   2   6   1     1400.66     1482.92     26.43 o
   3   6   1      343.22      349.72     22.41 o
   4   6   1     1111.14     1061.55     27.63 o
   5   6   1       26.22       37.31      7.78 o
   6   6   1       47.13       40.97      8.33 o
   7   6   1      579.72      571.54     22.98 o
   8   6   1      163.86      146.76     15.13 o
   9   6   1      184.79      167.63     17.12 o
  10   6   1        5.50       -2.53     12.85 o
  11   6   1      131.41      121.87     22.63 o
  12   6   1       64.78       34.04     17.45 o
 -12   7   1       21.61        3.04     17.31 o
 -11   7   1        2.53       13.39     26.95 o
 -10   7   1        7.79      -11.83     11.83 o
  -9   7   1      472.84      455.13     37.02 o
  -8   7   1       21.78       17.95     11.84 o
  -7   7   1      237.58      207.25     16.93 o
  -6   7   1      994.00      961.19     30.15 o
  -5   7   1        6.96        3.52      6.18 o
  -4   7   1       60.92       30.90      6.86 o
  -3   7   1       24.15       15.41      5.62 o
  -2   7   1        2.36       -0.95      4.31 o
  -1   7   1       31.43       30.92      5.63 o
   0   7   1     1391.33     1357.19     22.19 o
   1   7   1        1.18       -0.82      4.45 o
   2   7   1      298.88      299.10     18.08 o
   3   7   1      235.72      279.70     18.90 o
   4   7   1      422.99      478.71     28.52 o
   5   7   1      302.70      294.73     16.72 o
   6   7   1      263.24      272.43     27.83 o
   7   7   1        4.35       -2.98      7.15 o
   8   7   1        0.90        6.42      8.21 o
   9   7   1        5.31       14.37     18.20 o
  10   7   1       57.03       36.63     18.38 o
  11   7   1        4.46       18.24     15.50 o
  12   7   1      270.05      361.58     36.18 o
 -11   8   1      344.02      369.16     36.88 o
 -10   8   1       57.33       30.08     17.69 o
  -9   8   1       26.70       14.74     19.10 o
  -8   8   1       38.36       59.21     12.46 o
  -7   8   1        2.66        5.70      7.84 o
  -6   8   1      403.96      436.62     32.82 o
  -5   8   1       80.55       83.00     11.65 o
  -4   8   1      182.27      189.56     15.15 o
  -3   8   1     1981.68     2007.42     43.74 o
  -2   8   1      165.68      161.98     12.86 o
  -1   8   1     1147.02     1194.92     37.61 o
   0   8   1        3.99        8.40      7.19 o
   1   8   1       73.49       72.02     11.73 o
   2   8   1      204.58      238.05     14.48 o
   3   8   1      669.07      598.37     36.27 o
   4   8   1      756.43      742.36     25.80 o
   5   8   1      546.38      554.02     33.73 o
   6   8   1        5.17       12.51      7.88 o
   7   8   1      121.91      138.56     15.55 o
   8   8   1       82.15       99.65     19.51 o
   9   8   1       55.66       49.23     22.13 o
  10   8   1       69.65       63.12     20.42 o
  11   8   1        1.47       17.10     17.73 o
 -10   9   1       56.32       44.14     17.40 o
  -9   9   1      136.14      147.30     25.35 o
  -8   9   1       58.11       40.45     15.52 o
  -7   9   1      147.93      189.90     18.35 o
  -6   9   1      254.26      248.39     19.47 o
  -5   9   1       33.35       26.06      9.32 o
  -4   9   1      221.21      236.24     20.04 o
  -3   9   1      171.86      172.08     36.41 o
  -2   9   1      112.41      114.26     18.56 o
  -1   9   1      626.12      614.44     38.20 o
   0   9   1       24.02       26.49     10.53 o
   1   9   1        2.65       12.91      8.45 o
   2   9   1      563.67      578.82     38.91 o
   3   9   1       10.55        5.66      8.28 o
   4   9   1       58.31       53.92     10.80 o
   5   9   1       35.53       36.98     10.10 o
   6   9   1      142.69      169.10     27.41 o
   7   9   1      158.71      161.92     29.98 o
   8   9   1      128.81      104.76     21.78 o
   9   9   1       11.42       17.14     18.56 o
  10   9   1       86.16       78.90     22.98 o
  -8  10   1      148.71      187.27     26.84 o
  -7  10   1       42.24       35.56     16.35 o
  -6  10   1       12.82        9.15     11.83 o
  -5  10   1        1.10        3.22     10.34 o
  -4  10   1       17.54       15.35     11.10 o
  -3  10   1        1.22        1.48      9.21 o
  -2  10   1       50.00       34.11     24.27 o
  -1  10   1       47.98       72.29     15.53 o
   0  10   1       32.71       31.85     11.35 o
   1  10   1      210.07      233.87     21.18 o
   2  10   1      266.61      297.81     22.51 o
   3  10   1      254.19      213.80     21.58 o
   4  10   1      116.99      129.16     17.53 o
   5  10   1        5.33        6.78     13.21 o
   6  10   1      717.94      807.54     56.41 o
   7  10   1       50.44       37.04     24.45 o
   8  10   1      433.40      539.02     38.07 o
  -7  11   1        5.13       -0.36     16.77 o
  -6  11   1        9.72       -3.93     15.70 o
  -5  11   1       10.26        1.01     13.74 o
  -4  11   1        1.80        3.57     10.67 o
  -3  11   1       27.95       25.35     12.24 o
  -2  11   1        2.92       30.07     12.59 o
  -1  11   1      389.19      388.34     27.38 o
   0  11   1      102.98       97.64     16.95 o
   1  11   1     1052.34     1150.19     44.65 o
   2  11   1      187.86      178.22     20.93 o
   3  11   1       27.20       33.63     13.01 o
   4  11   1        0.57      -11.78     11.78 o
   5  11   1       18.54       -5.35     14.28 o
   6  11   1       70.66       39.26     21.06 o
   7  11   1        0.41        0.00     16.42 o
  -4  12   1      111.00       61.03     22.49 o
  -3  12   1       35.90       25.52     14.07 o
  -2  12   1      179.63      163.52     22.72 o
  -1  12   1      143.90      118.15     33.37 o
   0  12   1       14.96       18.33     13.06 o
   1  12   1      480.19      457.15     40.16 o
   2  12   1        0.80       10.36     12.34 o
   3  12   1       55.08       18.20     20.70 o
   4  12   1        5.12       26.77     21.41 o
 -14   0   2       11.34       15.00     15.99 o
 -12   0   2       34.60       36.15     12.25 o
 -10   0   2      734.43      755.76     29.79 o
  -8   0   2     4203.54     4059.86     71.41 o
  -6   0   2       22.63       32.24      4.46 o
  -4   0   2     5396.25     5282.39     60.65 o
  -2   0   2     1900.98     1942.79     35.98 o
   0   0   2     6145.39     5216.31    108.15 o
   2   0   2     2341.90     2232.32     21.72 o
   4   0   2     2060.03     2195.59     26.44 o
   6   0   2      842.77      751.59     19.13 o
   8   0   2      186.72      154.37     23.18 o
  10   0   2        1.48        1.40      7.35 o
  12   0   2      121.39      117.62     21.33 o
  14   0   2        4.44       10.35     29.62 o
 -14   1   2       11.43        6.11     10.42 o
 -13   1   2        0.85       -7.65      7.65 o
 -12   1   2       60.97       84.77     11.76 o
 -11   1   2      160.07      179.62     18.41 o
 -10   1   2      269.41      277.53     13.12 o
  -9   1   2      313.56      334.79     11.43 o
  -8   1   2      966.31      964.19     17.63 o
  -7   1   2       87.03       82.11      6.52 o
  -6   1   2        7.94        0.13      2.29 o
  -5   1   2      820.68      758.31     11.77 o
  -4   1   2     1267.41     1295.51     12.41 o
  -3   1   2    16604.55    16634.78    115.09 o
  -2   1   2    36537.38    37041.07    290.96 o
  -1   1   2     5202.05     4933.73     48.19 o
   0   1   2    15939.31    16291.84    164.66 o
   1   1   2       39.23       40.22      2.66 o
   2   1   2     1693.64     1706.76     22.01 o
   3   1   2      777.38      764.48      9.91 o
   4   1   2     5713.21     5643.90     46.37 o
   5   1   2     1185.69     1221.59     13.03 o
   6   1   2     5622.88     5636.50     46.15 o
   7   1   2      112.03      107.23      5.36 o
   8   1   2      244.50      241.78      9.03 o
   9   1   2       29.99       24.27      5.01 o
  10   1   2        6.96        2.13      5.88 o
  11   1   2       19.29       18.74      7.80 o
  12   1   2       93.03       85.62     11.59 o
  13   1   2      105.97      129.43     23.75 o
  14   1   2        1.19        2.14     13.89 o
 -14   2   2        6.99        1.89     13.03 o
 -13   2   2       25.49        5.58     11.65 o
 -12   2   2       26.07       32.02      9.33 o
 -11   2   2      311.42      301.50     16.71 o
 -10   2   2       60.90       61.05      8.10 o
  -9   2   2       57.58       40.30      7.27 o
  -8   2   2       56.99       46.57      6.81 o
  -7   2   2     2039.62     2049.13     32.55 o
  -6   2   2      927.70      975.10     17.86 o
  -5   2   2     1170.85     1283.92     15.58 o
  -4   2   2        0.06        2.01      1.39 o
  -3   2   2      180.21      137.54      3.55 o
  -2   2   2        5.62       -0.25      1.70 o
  -1   2   2     1538.70     1589.34     18.46 o
   0   2   2        0.82       -1.42      1.42 o
   1   2   2    33197.22    35107.41    281.38 o
   2   2   2    22339.45    22699.69    213.68 o
   3   2   2     2298.62     2309.95     27.70 o
   4   2   2     1721.57     1628.62     21.72 o
   5   2   2      697.59      702.16     13.82 o
   6   2   2      938.15     1000.12     16.49 o
   7   2   2       84.15      104.16     11.29 o
   8   2   2       41.16       44.44      8.04 o
   9   2   2      213.50      211.46     10.63 o
  10   2   2      140.55      161.05     15.57 o
  11   2   2      346.11      347.22     16.93 o
  12   2   2      362.47      375.16     22.03 o
  13   2   2      394.92      395.03     30.03 o
  14   2   2       47.24       21.68     16.48 o
 -14   3   2       13.41       29.80     20.45 o
 -13   3   2       37.13       29.91     11.69 o
 -12   3   2        4.91       14.00      9.87 o
 -11   3   2      210.68      226.03     20.71 o
 -10   3   2       93.25       86.89     13.25 o
  -9   3   2        2.12        0.21      5.96 o
  -8   3   2      143.96      139.88     13.45 o
  -7   3   2       41.80       41.98      6.74 o
  -6   3   2      170.85      187.90     10.88 o
  -5   3   2        1.43       -0.84      1.81 o
  -4   3   2        3.21       18.86      2.86 o
  -3   3   2     1175.12     1245.13     18.46 o
  -2   3   2     1254.93     1291.83     18.02 o
  -1   3   2     1547.72     1502.96     22.11 o
   0   3   2      130.48      116.06      4.22 o
   1   3   2     2347.64     2412.48     31.31 o
   2   3   2      918.52      969.87     14.49 o
   3   3   2      594.08      640.30     11.89 o
   4   3   2      152.72      117.48      6.05 o
   5   3   2        0.09       10.70      2.73 o
   6   3   2      559.56      520.31     11.79 o
   7   3   2       85.05       97.38      8.50 o
   8   3   2      110.64      104.81      9.71 o
   9   3   2        6.23        0.42      4.80 o
  10   3   2       31.92       26.26      8.44 o
  11   3   2      119.93      109.27     13.28 o
  12   3   2      198.21      242.81     24.53 o
  13   3   2      128.92       95.26     56.39 o
 -13   4   2       41.09       51.07     19.80 o
 -12   4   2       75.22       65.51     12.14 o
 -11   4   2        7.96        4.86     10.25 o
 -10   4   2       19.50        3.06     11.15 o
  -9   4   2      556.89      535.79     23.43 o
  -8   4   2       32.65       22.15      6.72 o
  -7   4   2      187.84      169.13     10.99 o
  -6   4   2      386.39      376.26     13.39 o
  -5   4   2      492.04      486.44     10.90 o
  -4   4   2     1576.01     1765.80     22.85 o
  -3   4   2      296.92      365.08     10.88 o
  -2   4   2        0.02       -0.03      2.46 o
  -1   4   2     4088.03     4092.05     50.92 o
   0   4   2     2918.24     3020.52     40.94 o
   1   4   2      741.05      764.43     19.99 o
   2   4   2     2880.99     3013.14     35.19 o
   3   4   2       60.35       73.17      7.25 o
   4   4   2     1462.78     1396.32     21.32 o
   5   4   2       12.04        6.94      3.52 o
   6   4   2      525.75      558.37     14.23 o
   7   4   2       32.58       26.50      5.32 o
   8   4   2      324.07      341.31     15.56 o
   9   4   2       76.28       60.55      9.32 o
  10   4   2       29.85       37.56      9.04 o
  11   4   2      130.70       91.94     18.70 o
  12   4   2      110.80      117.09     22.25 o
  13   4   2      127.95      197.62     28.90 o
 -13   5   2       21.85       34.12     18.21 o
 -12   5   2       26.72       25.68     21.59 o
 -11   5   2        4.19       11.85     10.30 o
 -10   5   2      212.83      184.43     34.27 o
  -9   5   2      311.02      281.02     28.71 o
  -8   5   2      235.53      163.68     15.10 o
  -7   5   2        0.00        5.62      6.55 o
  -6   5   2       54.65       56.55      8.65 o
  -5   5   2       86.57      102.81     14.89 o
  -4   5   2     4215.35     4293.54     58.44 o
  -3   5   2       34.33       25.07      4.69 o
  -2   5   2      498.77      471.09     13.19 o
  -1   5   2       55.68       50.71      5.50 o
   0   5   2      123.79       99.85      5.56 o
   1   5   2      307.72      351.56      9.09 o
   2   5   2     1399.05     1509.69     21.70 o
   3   5   2       20.84       19.25      3.50 o
   4   5   2        3.11       -1.30      2.86 o
   5   5   2        0.70       -1.63      4.48 o
   6   5   2       55.25       68.37      9.80 o
   7   5   2      133.83      149.07     10.91 o
   8   5   2        6.56        2.99      6.99 o
   9   5   2       55.15       44.56     10.37 o
  10   5   2       71.48       70.52     17.80 o
  11   5   2      310.45      348.22     31.43 o
  12   5   2        2.05        3.88     16.24 o
  13   5   2       68.29       55.49     19.80 o
 -12   6   2      121.68      109.51     24.55 o
 -11   6   2        7.05       29.30     20.03 o
 -10   6   2        8.53       24.87     15.25 o
  -9   6   2       78.17       60.16     21.67 o
  -8   6   2       73.30       73.35     12.00 o
  -7   6   2       35.16       55.66      9.77 o
  -6   6   2      233.42      235.93     15.70 o
  -5   6   2     1325.89     1316.53     28.22 o
  -4   6   2      130.82      138.19      9.96 o
  -3   6   2        0.34       -1.76      4.28 o
  -2   6   2       18.68       19.36      4.79 o
  -1   6   2      100.51      113.76      7.73 o
   0   6   2     2076.74     2184.94     29.53 o
   1   6   2      362.96      388.89     15.34 o
   2   6   2      169.94      174.43      7.59 o
   3   6   2       35.62       48.26      6.39 o
   4   6   2      385.77      362.17     15.76 o
   5   6   2        2.00       13.43      9.05 o
   6   6   2      117.03      130.41     12.42 o
   7   6   2      645.69      611.11     23.54 o
   8   6   2      486.35      433.60     21.70 o
   9   6   2       59.33       62.74     21.77 o
  10   6   2      271.25      310.75     29.57 o
  11   6   2      271.04      316.97     93.16 o
  12   6   2       70.73       59.48     20.84 o
 -12   7   2       38.15       38.16     18.66 o
 -11   7   2       66.47       43.80     17.67 o
 -10   7   2       32.21       20.57     10.89 o
  -9   7   2      268.98      232.38     19.86 o
  -8   7   2      789.83      723.18     32.45 o
  -7   7   2      189.71      155.94     15.55 o
  -6   7   2      268.87      261.81     17.30 o
  -5   7   2      212.23      221.62     24.88 o
  -4   7   2      746.65      670.08     20.12 o
  -3   7   2       75.98       61.57      7.64 o
  -2   7   2       89.35       88.19      8.53 o
  -1   7   2      611.76      603.41     17.04 o
   0   7   2       14.07       23.23      5.68 o
   1   7   2      134.71      163.95     11.76 o
   2   7   2      481.03      493.50     20.42 o
   3   7   2        5.37       -1.10      4.86 o
   4   7   2       95.70      111.27     11.29 o
   5   7   2      897.42      901.52     42.57 o
   6   7   2        6.93        3.44      6.50 o
   7   7   2       11.72       14.94      8.34 o
   8   7   2       41.21       31.94     20.70 o
   9   7   2       20.07       33.73     19.45 o
  10   7   2      166.28      217.41     27.39 o
  11   7   2       30.19       28.06     17.34 o
 -11   8   2        7.61        0.57     15.11 o
 -10   8   2       74.93       48.61     33.19 o
  -9   8   2       23.43        9.90     12.30 o
  -8   8   2      143.37      135.38     20.97 o
  -7   8   2       15.06       29.02      9.61 o
  -6   8   2       98.54      148.17     16.31 o
  -5   8   2       24.76       22.56      8.18 o
  -4   8   2        1.75       -5.72      5.72 o
  -3   8   2      139.49      130.06     12.80 o
  -2   8   2      705.45      693.09     23.35 o
  -1   8   2      345.26      334.49     22.13 o
   0   8   2      222.44      233.98     17.54 o
   1   8   2      863.76      868.32     35.88 o
   2   8   2      145.69      145.47     12.51 o
   3   8   2      430.76      438.52     19.31 o
   4   8   2       25.98       12.17      7.40 o
   5   8   2      592.51      645.35     24.61 o
   6   8   2       93.61       70.39     11.41 o
   7   8   2        1.52       -9.03      9.03 o
   8   8   2      113.97      141.30     22.03 o
   9   8   2       14.35        1.64     11.80 o
  10   8   2       65.74       37.73     28.91 o
  11   8   2      221.51      235.34     65.50 o
 -10   9   2       60.02       69.62     28.38 o
  -9   9   2      409.13      433.06     35.90 o
  -8   9   2       17.49        1.31     10.33 o
  -7   9   2       16.32       23.68     10.73 o
  -6   9   2       18.53       25.43      9.60 o
  -5   9   2       18.89       25.84     13.18 o
  -4   9   2      456.44      470.73     22.50 o
  -3   9   2      211.17      233.25     19.55 o
  -2   9   2       16.69       15.11     13.56 o
  -1   9   2      899.15      965.13     35.85 o
   0   9   2      232.41      214.73     18.42 o
   1   9   2      763.23      716.95     30.61 o
   2   9   2       39.79       65.69     12.70 o
   3   9   2      168.76      227.44     41.94 o
   4   9   2     1020.41     1034.53     37.82 o
   5   9   2        4.07       11.10     13.03 o
   6   9   2      176.02      186.92     23.30 o
   7   9   2        8.89        2.34     12.34 o
   8   9   2        7.54        5.02     15.35 o
   9   9   2       66.14       47.15     18.49 o
  10   9   2       22.58       -2.14     15.38 o
  -8  10   2        0.13       -7.29     14.56 o
  -7  10   2      347.55      356.79     25.51 o
  -6  10   2        0.02        9.00     11.21 o
  -5  10   2       47.62       50.81     14.48 o
  -4  10   2      150.68      138.30     19.04 o
  -3  10   2       71.26       75.94     14.18 o
  -2  10   2       16.68       26.60     10.47 o
  -1  10   2        8.99        1.47      8.96 o
   0  10   2      269.25      278.91     22.06 o
   1  10   2     2141.77     2101.30     59.00 o
   2  10   2      281.64      362.71     24.42 o
   3  10   2      120.32      109.36     26.06 o
   4  10   2        0.30       17.35     10.22 o
   5  10   2       29.83       53.89     21.42 o
   6  10   2      116.24      134.20     29.27 o
   7  10   2        0.42      -12.47     12.47 o
   8  10   2       50.24       96.70     22.45 o
  -7  11   2        0.56      -10.35     16.06 o
  -6  11   2        0.37       31.41     19.63 o
  -5  11   2       39.03       10.87     12.75 o
  -4  11   2        1.53       -3.36     13.03 o
  -3  11   2        9.67       24.38     27.13 o
  -2  11   2        1.05        3.75      9.66 o
  -1  11   2       58.02       43.60     13.31 o
   0  11   2      200.82      202.24     22.33 o
   1  11   2        6.62        7.13     10.82 o
   2  11   2      139.12      126.25     19.05 o
   3  11   2      315.71      330.52     25.98 o
   4  11   2        0.23       -3.21     15.35 o
   5  11   2       56.81       66.03     24.27 o
   6  11   2        3.99        4.28     14.28 o
   7  11   2        4.21       -8.57     16.06 o
  -4  12   2       45.81       50.07     24.45 o
  -3  12   2       10.98       12.67     12.87 o
  -2  12   2        9.67        1.70     12.08 o
  -1  12   2       35.04       40.71     14.98 o
   0  12   2      855.34      894.06     41.77 o
   1  12   2        0.67       -4.09     11.54 o
   2  12   2        3.33        1.07     15.35 o
   3  12   2        7.46       48.18     21.06 o
   4  12   2      250.86      195.96     34.98 o
 -13   0   3       21.18       23.98     12.64 o
 -11   0   3       50.40       52.90     11.91 o
  -9   0   3      462.50      437.48     21.89 o
  -7   0   3       22.95       36.53      5.34 o
  -5   0   3      934.13      946.46     17.06 o
  -3   0   3       66.51       71.91      3.37 o
  -1   0   3    10902.38    10701.89    391.39 o
   1   0   3    24888.14    24421.28    292.21 o
   3   0   3     1960.55     2164.69     24.84 o
   5   0   3       17.88       13.25      3.14 o
   7   0   3     3114.24     3296.96     50.27 o
   9   0   3       21.85       17.72      7.64 o
  11   0   3       89.79       79.59     30.87 o
  13   0   3      202.82      199.89     44.26 o
 -14   1   3       96.04       92.44     14.24 o
 -13   1   3        2.48        8.41      8.23 o
 -12   1   3       26.64       18.65      7.92 o
 -11   1   3      139.58      122.00     10.85 o
 -10   1   3       54.39       45.18      6.52 o
  -9   1   3      143.66      158.40     12.64 o
  -8   1   3       38.41       36.48      5.63 o
  -7   1   3     1516.35     1487.47     22.89 o
  -6   1   3      164.06      163.82      6.07 o
  -5   1   3      575.37      502.56     11.99 o
  -4   1   3    12987.71    12525.05     84.72 o
  -3   1   3     3994.89     3892.33     31.57 o
  -2   1   3     5604.53     5296.63     53.03 o
  -1   1   3      912.13      905.07      9.93 o
   0   1   3    14952.99    14832.60    131.81 o
   1   1   3     5383.47     5138.15     56.09 o
   2   1   3     2661.82     2576.02     25.62 o
   3   1   3       45.60       33.72      2.46 o
   4   1   3      294.45      296.56      5.57 o
   5   1   3      650.39      635.63      9.18 o
   6   1   3      377.44      437.45     10.85 o
   7   1   3      101.67       87.94      5.20 o
   8   1   3      899.17      945.06     18.34 o
   9   1   3      167.51      141.30     12.56 o
  10   1   3      218.26      221.49     13.37 o
  11   1   3      266.86      274.97     15.89 o
  12   1   3        6.24       -0.13      7.84 o
  13   1   3      506.45      442.00     30.95 o
  14   1   3      221.62      201.82     35.95 o
 -14   2   3       13.97       15.26     11.99 o
 -13   2   3       21.29        9.78      9.66 o
 -12   2   3      103.80       71.46     11.26 o
 -11   2   3      188.55      212.91     14.34 o
 -10   2   3       85.19       68.61      8.30 o
  -9   2   3        2.39       -4.99      4.99 o
  -8   2   3       29.97       26.45      6.57 o
  -7   2   3       14.53        4.06      4.25 o
  -6   2   3       81.53      102.13      5.49 o
  -5   2   3       22.68       24.76      3.50 o
  -4   2   3     7512.67     7948.38     76.79 o
  -3   2   3     2395.71     2481.07     33.97 o
  -2   2   3     9754.58     9647.60    105.39 o
  -1   2   3      428.17      366.73      8.38 o
   0   2   3      125.42      146.16      5.03 o
   1   2   3     5225.27     5040.54     50.89 o
   2   2   3    19908.12    19775.75    207.44 o
   3   2   3     1509.45     1517.97     25.07 o
   4   2   3      717.35      668.10     12.29 o
   5   2   3      367.70      352.02      7.84 o
   6   2   3       64.27       59.27      5.02 o
   7   2   3       13.09       14.52      3.29 o
   8   2   3     1243.36     1306.03     24.70 o
   9   2   3       29.87       27.20      5.71 o
  10   2   3        0.51       -5.70      5.70 o
  11   2   3        9.28        9.28      7.30 o
  12   2   3      232.43      273.82     24.73 o
  13   2   3       19.50       19.24     14.45 o
  14   2   3      165.03      153.99     23.68 o
 -14   3   3       39.85       39.80     16.99 o
 -13   3   3       27.57       23.90     11.00 o
 -12   3   3       47.53       62.90     12.50 o
 -11   3   3        2.61       10.92      8.80 o
 -10   3   3       73.90       89.65     13.55 o
  -9   3   3      321.41      290.67     15.72 o
  -8   3   3       15.03       18.38      6.86 o
  -7   3   3       38.48       39.29      9.32 o
  -6   3   3      681.68      661.14     12.20 o
  -5   3   3     1321.19     1326.37     15.53 o
  -4   3   3     4482.88     4394.81     37.70 o
  -3   3   3      334.55      368.12      8.34 o
  -2   3   3      165.66      165.73      7.99 o
  -1   3   3      842.27      868.67     14.70 o
   0   3   3      542.34      505.89      9.18 o
   1   3   3      286.13      354.08      7.02 o
   2   3   3     2305.90     2224.39     27.81 o
   3   3   3      470.27      462.28     10.13 o
   4   3   3     7703.19     8165.93     84.83 o
   5   3   3      264.22      295.97      8.47 o
   6   3   3      112.12      100.36      7.36 o
   7   3   3        6.05        9.11      3.76 o
   8   3   3      476.52      474.21     15.02 o
   9   3   3       37.17       46.20      6.62 o
  10   3   3      300.31      288.32     14.89 o
  11   3   3        4.03       -1.98     11.06 o
  12   3   3       28.37       39.53     14.01 o
  13   3   3        9.23       30.47     17.44 o
 -13   4   3        4.68       -1.35     10.11 o
 -12   4   3      479.51      580.99     25.61 o
 -11   4   3      247.18      235.72     20.35 o
 -10   4   3       40.95       31.26     10.43 o
  -9   4   3      369.46      374.02     20.60 o
  -8   4   3       21.84       17.96      6.73 o
  -7   4   3     1289.01     1297.18     27.98 o
  -6   4   3      414.62      366.15     10.43 o
  -5   4   3      816.11      846.91     12.23 o
  -4   4   3     3484.51     3613.35     38.78 o
  -3   4   3      658.28      709.67     14.05 o
  -2   4   3      159.90      215.27      7.53 o
  -1   4   3      756.62      829.81     14.31 o
   0   4   3     1056.10     1153.02     17.18 o
   1   4   3      189.68      183.35      6.45 o
   2   4   3     1323.66     1406.07     20.07 o
   3   4   3     2212.82     2423.44     34.14 o
   4   4   3     1798.38     1800.18     31.83 o
   5   4   3       43.60       37.65      4.86 o
   6   4   3      113.40      121.62      7.91 o
   7   4   3      397.54      383.23     15.73 o
   8   4   3      943.69      987.50     25.40 o
   9   4   3       64.04       58.09      9.66 o
  10   4   3      101.35       77.86     31.59 o
  11   4   3        7.98        2.92     12.47 o
  12   4   3        0.23      -12.75     12.75 o
  13   4   3        5.66        9.84     17.02 o
 -13   5   3       70.28       69.47     29.80 o
 -12   5   3      314.90      321.86     34.10 o
 -11   5   3        0.00       14.10     12.49 o
 -10   5   3       23.31       16.87      9.41 o
  -9   5   3        1.33       -0.13      8.04 o
  -8   5   3      681.23      736.03     27.04 o
  -7   5   3       91.72       83.28     11.16 o
  -6   5   3      640.51      593.71     18.62 o
  -5   5   3     2651.72     2620.35     52.88 o
  -4   5   3       66.15       52.37      6.83 o
  -3   5   3      485.11      500.49     14.53 o
  -2   5   3     1021.35     1143.05     22.16 o
  -1   5   3      597.20      681.93     15.75 o
   0   5   3     3765.50     4073.51     46.38 o
   1   5   3     1282.40     1406.01     26.50 o
   2   5   3      770.13      826.48     15.09 o
   3   5   3      628.12      665.75     13.69 o
   4   5   3     1185.32     1136.77     19.69 o
   5   5   3      215.22      237.55     10.69 o
   6   5   3       15.30       14.32      5.13 o
   7   5   3      287.56      306.79     14.58 o
   8   5   3        7.90       13.34      7.26 o
   9   5   3       73.58       36.07     14.15 o
  10   5   3        5.13        2.58     11.56 o
  11   5   3       18.12        8.22     21.06 o
  12   5   3       10.57        9.55     14.38 o
  13   5   3        0.91       -5.03     15.29 o
 -12   6   3      142.15      194.29     28.64 o
 -11   6   3       42.44       13.23     11.07 o
 -10   6   3      127.46      127.44     15.92 o
  -9   6   3      411.83      349.28     21.55 o
  -8   6   3       20.55       23.47      9.36 o
  -7   6   3       46.52       46.46      9.77 o
  -6   6   3      535.55      471.00     30.23 o
  -5   6   3      158.77      178.30     11.90 o
  -4   6   3      127.88      110.02      9.04 o
  -3   6   3      198.04      211.78     14.74 o
  -2   6   3     1130.99     1108.01     23.11 o
  -1   6   3      602.81      662.08     16.72 o
   0   6   3       55.25       61.42      5.29 o
   1   6   3      304.05      273.19      9.05 o
   2   6   3       34.31       56.55      5.16 o
   3   6   3       10.63        9.15      5.05 o
   4   6   3      172.38      150.13     17.03 o
   5   6   3      276.91      260.15     14.66 o
   6   6   3      438.47      429.91     18.92 o
   7   6   3        8.87        9.12      5.55 o
   8   6   3        0.15       14.17     11.99 o
   9   6   3        0.04        0.57     14.10 o
  10   6   3       55.15       22.30     13.47 o
  11   6   3        1.38        8.58     14.30 o
  12   6   3       27.36       16.86     16.54 o
 -12   7   3      123.12      124.92     24.92 o
 -11   7   3       18.36       12.29     23.91 o
 -10   7   3       54.18       54.11     16.88 o
  -9   7   3      270.56      329.18     27.33 o
  -8   7   3      928.12      977.89     33.96 o
  -7   7   3     1939.10     1836.94     57.45 o
  -6   7   3       38.08       26.23      7.46 o
  -5   7   3       51.11       66.77     11.64 o
  -4   7   3     1215.31     1225.62     27.71 o
  -3   7   3        1.73       -1.85      4.64 o
  -2   7   3      484.71      500.31     16.18 o
  -1   7   3      287.33      304.89     12.78 o
   0   7   3      230.38      246.58     11.24 o
   1   7   3        2.95        0.19      6.08 o
   2   7   3      141.75      132.97     11.11 o
   3   7   3      305.81      321.18     20.30 o
   4   7   3      158.25      152.59     12.38 o
   5   7   3        8.53       15.08      6.92 o
   6   7   3      112.60      106.78     18.52 o
   7   7   3       41.38       29.89     13.10 o
   8   7   3       15.18       -0.41     10.16 o
   9   7   3       10.25        9.07     13.21 o
  10   7   3       34.12       22.21     15.62 o
  11   7   3       20.74       17.38     16.61 o
 -11   8   3      155.20      122.57     24.21 o
 -10   8   3       81.61       65.93     23.74 o
  -9   8   3        2.33        6.00      8.92 o
  -8   8   3       14.00       18.65      9.66 o
  -7   8   3        2.58        8.27      8.01 o
  -6   8   3       66.40       57.28     10.79 o
  -5   8   3      224.29      217.37     16.06 o
  -4   8   3     1079.01     1089.26     27.93 o
  -3   8   3       80.00       73.03     15.61 o
  -2   8   3      305.42      272.68     19.26 o
  -1   8   3      993.34      936.66     64.99 o
   0   8   3       91.89      109.46     32.84 o
   1   8   3      813.35      835.55     30.87 o
   2   8   3      553.87      517.37     20.95 o
   3   8   3     2365.52     2277.31     47.01 o
   4   8   3     1833.31     1809.28     41.65 o
   5   8   3      692.51      706.94     25.54 o
   6   8   3       14.54       34.54     17.67 o
   7   8   3      222.16      222.40     25.72 o
   8   8   3      422.88      413.46     38.91 o
   9   8   3      461.16      404.22     63.01 o
  10   8   3       97.87      111.17     32.48 o
  11   8   3        0.71       -3.01     16.51 o
 -10   9   3       88.24       62.35     44.79 o
  -9   9   3       61.48       46.41     18.56 o
  -8   9   3       55.53       49.04     12.92 o
  -7   9   3       33.75       38.46     11.42 o
  -6   9   3      122.08      132.80     15.44 o
  -5   9   3       55.98       43.68     12.00 o
  -4   9   3      777.09      813.37     28.83 o
  -3   9   3       72.61       80.77     13.63 o
  -2   9   3       48.53       53.83     24.63 o
  -1   9   3      655.46      666.60     29.64 o
   0   9   3        2.39       -3.26      7.05 o
   1   9   3       44.71       52.53     11.23 o
   2   9   3        4.18       -1.43      8.03 o
   3   9   3      510.74      545.56     27.55 o
   4   9   3      450.66      434.21     39.45 o
   5   9   3       77.92       70.47     16.16 o
   6   9   3        0.60       -5.76     10.54 o
   7   9   3       79.32       89.60     19.12 o
   8   9   3       81.31       97.68     20.84 o
   9   9   3       38.73        7.38     15.31 o
  10   9   3      173.14      131.71     32.84 o
  -8  10   3       12.08       -3.09     14.75 o
  -7  10   3        0.71       -9.35      9.35 o
  -6  10   3       21.89       35.70     11.95 o
  -5  10   3       61.38       51.44     18.02 o
  -4  10   3        1.00        8.73      9.71 o
  -3  10   3      130.32       88.85     15.14 o
  -2  10   3      782.56      814.78     59.80 o
  -1  10   3        0.11       -3.09      8.31 o
   0  10   3       61.55       52.78     13.23 o
   1  10   3      148.68      128.63     17.31 o
   2  10   3      654.54      724.79     33.58 o
   3  10   3        0.01       -8.48     13.21 o
   4  10   3      136.25      128.14     29.63 o
   5  10   3       89.14      119.57     25.70 o
   6  10   3       54.82       44.62     19.27 o
   7  10   3       57.54       74.95     23.56 o
   8  10   3       34.84       11.53     16.42 o
  -7  11   3       27.79        7.85     17.85 o
  -6  11   3       72.84       49.00     16.01 o
  -5  11   3      114.14      113.31     19.43 o
  -4  11   3       43.26       22.54     24.98 o
  -3  11   3       12.30       14.76     11.46 o
  -2  11   3        1.75        9.09     15.88 o
  -1  11   3        0.78        1.07      9.76 o
   0  11   3      263.67      265.91     35.69 o
   1  11   3        0.83       -7.83     10.35 o
   2  11   3       11.24       20.22     12.50 o
   3  11   3       56.10       64.60     22.49 o
   4  11   3       33.14       17.49     16.78 o
   5  11   3      738.08      768.62     57.48 o
   6  11   3       11.53       15.35     16.77 o
  -4  12   3       89.33       84.53     18.15 o
  -3  12   3       10.60       25.07     25.52 o
  -2  12   3       96.08       96.01     21.77 o
  -1  12   3        0.65        4.82     11.86 o
   0  12   3      304.31      308.59     27.53 o
   1  12   3      112.58       82.63     18.42 o
   2  12   3        5.20       -1.78     16.42 o
   3  12   3       28.92        2.14     17.85 o
   4  12   3        7.18        9.64     18.92 o
 -14   0   4      226.28      263.61     26.31 o
 -12   0   4       45.18       73.02     20.90 o
 -10   0   4      190.30      169.16     12.11 o
  -8   0   4       14.51       13.31      5.20 o
  -6   0   4     2215.60     2098.86     31.27 o
  -4   0   4     4171.29     4022.99     47.02 o
  -2   0   4    13197.72    13148.55    201.96 o
   0   0   4     4794.50     4414.99     76.46 o
   2   0   4      641.41      539.12      9.27 o
   4   0   4     1203.70     1097.51     16.10 o
   6   0   4        0.74        1.09      3.13 o
   8   0   4      262.42      268.67     14.98 o
  10   0   4      127.75      141.94     18.74 o
  12   0   4       96.52       98.60     20.11 o
  14   0   4       20.07        3.93     32.12 o
 -14   1   4       15.95       31.97     11.44 o
 -13   1   4       31.63       32.00      9.44 o
 -12   1   4      387.01      389.72     17.90 o
 -11   1   4      322.56      314.15     15.22 o
 -10   1   4       87.66       94.71      7.99 o
  -9   1   4        0.39       -2.12      3.61 o
  -8   1   4      362.42      334.57     11.30 o
  -7   1   4      299.50      313.01      8.95 o
  -6   1   4      178.00      135.77      5.50 o
  -5   1   4     5161.18     4822.51     36.46 o
  -4   1   4    13373.41    13319.56     95.15 o
  -3   1   4    19456.94    19792.46    168.72 o
  -2   1   4     1017.67      932.57     11.05 o
  -1   1   4     4357.58     4141.80     41.36 o
   0   1   4      219.38      169.41      3.06 o
   1   1   4      139.04      164.14      3.69 o
   2   1   4      324.57      306.32      4.82 o
   3   1   4      477.04      483.72      9.06 o
   4   1   4     3569.11     3714.82     30.53 o
   5   1   4      324.70      323.60      8.00 o
   6   1   4       59.43       69.53      4.40 o
   7   1   4        0.01        1.88      3.08 o
   8   1   4        0.03       -3.27      3.27 o
   9   1   4        2.51       -0.47      4.21 o
  10   1   4       28.78       14.50      7.09 o
  11   1   4        4.20        8.82      7.17 o
  12   1   4       55.24       59.76     14.68 o
  13   1   4        1.80       11.46     14.24 o
  14   1   4        1.47       34.46     25.62 o
 -14   2   4       24.18       18.46     12.34 o
 -13   2   4      257.36      279.87     19.27 o
 -12   2   4      580.82      652.89     21.53 o
 -11   2   4       36.06       36.46      8.12 o
 -10   2   4       11.70        3.86      5.96 o
  -9   2   4      310.70      318.68     14.47 o
  -8   2   4       11.05       11.50      5.32 o
  -7   2   4       95.30       84.65      6.83 o
  -6   2   4      267.49      236.32      8.10 o
  -5   2   4     6726.75     6831.76     61.23 o
  -4   2   4     6027.68     6016.47     49.02 o
  -3   2   4     2709.15     2648.47     30.17 o
  -2   2   4     6065.31     5958.41     50.89 o
  -1   2   4      405.24      399.57      6.75 o
   0   2   4       15.28       10.84      2.16 o
   1   2   4     2218.76     2086.49     23.84 o
   2   2   4     8630.91     8835.81     96.43 o
   3   2   4       67.28       47.21      3.99 o
   4   2   4       10.53       10.22      2.67 o
   5   2   4      971.08     1102.07     14.03 o
   6   2   4     3980.62     3853.76     36.33 o
   7   2   4      691.12      717.75     12.70 o
   8   2   4      217.48      235.52      9.12 o
   9   2   4      776.04      800.46     18.22 o
  10   2   4        0.10        4.53      6.24 o
  11   2   4      155.07      182.82     19.39 o
  12   2   4        1.27        3.70     11.09 o
  13   2   4       99.90      140.34     21.05 o
  14   2   4       23.83       -8.04     28.91 o
 -14   3   4        5.47       15.13     12.14 o
 -13   3   4      343.73      309.83     28.44 o
 -12   3   4      270.85      290.59     19.91 o
 -11   3   4       37.52       32.33     12.67 o
 -10   3   4       44.64       30.30      8.20 o
  -9   3   4       92.15      101.30     12.21 o
  -8   3   4      322.97      322.76     24.24 o
  -7   3   4        1.88        5.24      3.89 o
  -6   3   4       16.84        8.80      2.79 o
  -5   3   4      280.31      314.94      7.64 o
  -4   3   4       71.52       81.38      3.46 o
  -3   3   4      255.79      255.03      7.00 o
  -2   3   4       72.18       62.39      3.73 o
  -1   3   4     1284.35     1246.50     19.95 o
   0   3   4     1529.55     1507.65     19.68 o
   1   3   4     1047.97      992.69     14.52 o
   2   3   4    11191.81    11412.98    112.19 o
   3   3   4      718.90      737.03     13.18 o
   4   3   4     3248.31     3396.53     40.52 o
   5   3   4     2852.81     2995.29     34.27 o
   6   3   4      274.41      251.18      9.44 o
   7   3   4      117.17      108.57      7.16 o
   8   3   4        1.73       -0.35      3.52 o
   9   3   4       23.80       19.38      5.56 o
  10   3   4       23.10       31.98     11.98 o
  11   3   4       25.05       31.12     12.15 o
  12   3   4        0.27      -10.70     10.70 o
  13   3   4      130.70      167.82     65.14 o
 -13   4   4       24.57       36.44     12.29 o
 -12   4   4      618.04      589.32     47.89 o
 -11   4   4       92.57       63.74     23.52 o
 -10   4   4      142.03      119.24     15.39 o
  -9   4   4       50.25       44.59     10.06 o
  -8   4   4        9.72        7.36      6.75 o
  -7   4   4      888.53      823.70     19.16 o
  -6   4   4      487.50      482.08     14.17 o
  -5   4   4     1100.31     1067.45     15.36 o
  -4   4   4      126.70      119.81      8.32 o
  -3   4   4     2348.54     2457.08     31.39 o
  -2   4   4      291.97      284.46     13.45 o
  -1   4   4     3874.18     4143.54     45.76 o
   0   4   4     1926.49     1999.25     23.22 o
   1   4   4     1746.11     1841.04     24.31 o
   2   4   4       26.54       59.41      4.60 o
   3   4   4     3721.54     3797.61     44.13 o
   4   4   4     4215.77     4125.68     48.32 o
   5   4   4     2224.40     2355.34     32.58 o
   6   4   4      227.69      218.99     16.15 o
   7   4   4        0.60       -1.90      4.06 o
   8   4   4       18.71       15.84      5.88 o
   9   4   4       10.55       -3.39      8.71 o
  10   4   4      263.43      225.91     35.16 o
  11   4   4       10.53       -0.43     12.80 o
  12   4   4      215.35      248.81     40.69 o
  13   4   4      688.23      847.52    152.44 o
 -13   5   4      323.09      334.54     28.16 o
 -12   5   4       18.52       14.75     12.06 o
 -11   5   4      116.76      133.39     29.50 o
 -10   5   4       68.13       35.24     11.76 o
  -9   5   4      103.56       87.97     12.80 o
  -8   5   4     1499.16     1425.67     38.40 o
  -7   5   4        0.05       -0.49      5.11 o
  -6   5   4      326.33      366.17     18.24 o
  -5   5   4       93.67       67.63      7.70 o
  -4   5   4     1118.18     1067.57     20.06 o
  -3   5   4        8.87       10.68      3.57 o
  -2   5   4       67.26       62.93      8.11 o
  -1   5   4        9.54        7.91      2.58 o
   0   5   4     3214.55     3667.87     47.81 o
   1   5   4     1916.45     1966.80     26.79 o
   2   5   4     1153.01     1174.07     17.02 o
   3   5   4     3172.01     3164.63     39.30 o
   4   5   4       71.33       72.64      6.19 o
   5   5   4      345.28      349.19     25.09 o
   6   5   4      620.04      615.37     23.24 o
   7   5   4        0.22       -4.60      4.64 o
   8   5   4      620.67      543.31     30.95 o
   9   5   4      309.96      287.27     26.52 o
  10   5   4        1.49       18.99     12.47 o
  11   5   4       97.37       87.59     19.54 o
  12   5   4       14.86       20.99     16.20 o
  13   5   4        3.35       -8.61     15.15 o
 -12   6   4      236.18      254.30     41.26 o
 -11   6   4        2.16       -8.96      8.96 o
 -10   6   4      263.64      280.96     23.88 o
  -9   6   4       63.01       85.40     21.43 o
  -8   6   4       72.63       86.78     12.78 o
  -7   6   4     2655.00     2667.34     47.28 o
  -6   6   4      147.27      180.61     12.54 o
  -5   6   4       15.83       22.07      6.25 o
  -4   6   4        4.01       10.74      6.65 o
  -3   6   4        1.10       -1.81      3.86 o
  -2   6   4     1495.16     1638.55     29.63 o
  -1   6   4       27.68       26.64      3.87 o
   0   6   4        0.03       -2.99      2.99 o
   1   6   4      409.33      448.09     11.62 o
   2   6   4        1.68        5.37      3.43 o
   3   6   4       93.87      108.42      6.99 o
   4   6   4     2025.96     2056.23     40.90 o
   5   6   4       12.38       18.95      8.42 o
   6   6   4       64.60       75.89     13.83 o
   7   6   4       38.00       35.57      9.07 o
   8   6   4        4.55        8.45     16.60 o
   9   6   4       56.36       61.07     20.34 o
  10   6   4        0.92        5.09     13.12 o
  11   6   4       60.69       72.80     19.39 o
  12   6   4       14.13        9.95     15.56 o
 -12   7   4       37.44       50.46     19.73 o
 -11   7   4       45.92       44.76     13.84 o
 -10   7   4      331.89      326.41     23.76 o
  -9   7   4       18.12       17.40      9.13 o
  -8   7   4       11.16       27.02     11.16 o
  -7   7   4      554.87      522.05     24.10 o
  -6   7   4        0.05       13.86      7.19 o
  -5   7   4     1898.41     1804.68     35.77 o
  -4   7   4       90.42       90.40      9.67 o
  -3   7   4     1158.65     1208.58     26.93 o
  -2   7   4      166.91      189.71     11.19 o
  -1   7   4      398.63      447.12     17.36 o
   0   7   4      108.29      108.40      8.34 o
   1   7   4       82.33       80.31      6.62 o
   2   7   4     1473.61     1372.59     31.42 o
   3   7   4      169.57      170.53     12.58 o
   4   7   4      457.50      400.09     28.00 o
   5   7   4     2351.54     2340.50     47.87 o
   6   7   4      303.54      317.38     24.51 o
   7   7   4      272.18      240.07     35.16 o
   8   7   4       42.73       46.86     15.60 o
   9   7   4        3.14       -6.24     11.55 o
  10   7   4       93.29      154.03     59.25 o
  11   7   4      386.81      524.32     72.82 o
 -11   8   4       80.45      134.92     24.73 o
 -10   8   4       25.59       53.52     14.91 o
  -9   8   4      134.95      196.09     37.15 o
  -8   8   4      409.62      406.73     38.82 o
  -7   8   4       17.35        4.38      8.48 o
  -6   8   4      259.87      310.55     23.34 o
  -5   8   4        0.04       -1.87      6.01 o
  -4   8   4      178.89      192.51     20.61 o
  -3   8   4      570.55      577.56     19.42 o
  -2   8   4      226.96      219.36     12.90 o
  -1   8   4       14.79       30.69      7.64 o
   0   8   4     2206.16     2178.21     54.39 o
   1   8   4        0.45       10.28     11.96 o
   2   8   4      272.52      295.92     19.25 o
   3   8   4      349.93      379.62     23.35 o
   4   8   4     1768.60     1742.65     40.64 o
   5   8   4       11.26        6.66      9.50 o
   6   8   4      279.19      297.17     25.10 o
   7   8   4       59.14       25.43     13.82 o
   8   8   4       31.54       18.17     13.72 o
   9   8   4       32.67       23.84     14.75 o
  10   8   4      334.02      340.35     33.77 o
 -10   9   4       47.35       44.37     18.53 o
  -9   9   4      301.67      334.16     25.09 o
  -8   9   4        0.07        3.87      9.37 o
  -7   9   4        0.37       -1.29      8.65 o
  -6   9   4       17.15       20.46     16.46 o
  -5   9   4      372.60      428.69     22.73 o
  -4   9   4        6.55        4.20      7.63 o
  -3   9   4      409.03      482.82     26.61 o
  -2   9   4      603.16      621.54     30.35 o
  -1   9   4        2.81       13.04     22.31 o
   0   9   4      601.56      595.09     50.16 o
   1   9   4      200.14      182.51     17.73 o
   2   9   4      642.90      699.72     31.95 o
   3   9   4       44.89       30.36     10.87 o
   4   9   4       64.78       55.68     18.20 o
   5   9   4      678.41      641.23     35.06 o
   6   9   4       34.56       14.83     16.42 o
   7   9   4       84.72       57.77     17.23 o
   8   9   4      152.86      103.78     21.16 o
   9   9   4       74.10       79.18     21.60 o
  -8  10   4      144.45      116.17     18.17 o
  -7  10   4        0.48       -9.40      9.40 o
  -6  10   4      223.98      235.24     26.08 o
  -5  10   4       24.41       33.50     12.73 o
  -4  10   4       40.87       55.94     13.74 o
  -3  10   4      319.42      342.91     24.98 o
  -2  10   4        6.50       -1.27     10.71 o
  -1  10   4       17.97        2.64      8.82 o
   0  10   4      221.15      209.85     20.52 o
   1  10   4       83.60      110.43     16.40 o
   2  10   4      456.51      449.58     26.37 o
   3  10   4      133.93       86.38     23.91 o
   4  10   4       84.57       96.37     23.91 o
   5  10   4       10.19       12.14     15.35 o
   6  10   4       90.63       94.23     25.70 o
   7  10   4       27.59       42.83     21.41 o
   8  10   4       48.88       28.30     16.62 o
  -7  11   4       48.96       24.85     31.94 o
  -6  11   4      111.00      139.45     45.51 o
  -5  11   4       10.72       -2.66     11.32 o
  -4  11   4       18.45       21.25     12.49 o
  -3  11   4        0.00       -6.78     10.35 o
  -2  11   4      390.35      369.57     27.11 o
  -1  11   4      197.29      196.15     22.17 o
   0  11   4       12.72        8.47     10.53 o
   1  11   4       10.76       10.34     10.72 o
   2  11   4      244.91      242.36     34.98 o
   3  11   4       97.85      172.04     32.84 o
   4  11   4       45.80       33.91     21.42 o
   5  11   4      179.70      263.42     35.69 o
   6  11   4      149.84      120.64     31.05 o
  -4  12   4      134.86      150.25     22.65 o
  -3  12   4      201.25      254.69     26.99 o
  -2  12   4       24.74        5.16     12.84 o
  -1  12   4      299.70      350.04     54.43 o
   0  12   4      119.54      140.30     21.45 o
   1  12   4       55.26       23.91     20.34 o
   2  12   4        7.28        8.57     17.13 o
   3  12   4        3.08       -2.14     19.27 o
   4  12   4      300.08      376.22     45.33 o
 -13   0   5       56.46       35.09     17.02 o
 -11   0   5       75.28       92.37     14.47 o
  -9   0   5     1352.95     1329.69     28.56 o
  -7   0   5     1915.40     1908.03     32.40 o
  -5   0   5     2146.84     2112.09     28.96 o
  -3   0   5     7352.81     6910.14    114.22 o
  -1   0   5    11949.16    11310.86    173.78 o
   1   0   5     3636.34     3313.82     71.26 o
   3   0   5      313.04      283.12      7.40 o
   5   0   5      183.83      174.63      8.40 o
   7   0   5      140.72      120.98     10.33 o
   9   0   5      845.49      896.39     35.10 o
  11   0   5      630.55      579.60     33.19 o
  13   0   5      119.47      110.29     38.55 o
 -14   1   5        0.02       -4.37      8.62 o
 -13   1   5        0.83       10.14      8.31 o
 -12   1   5       97.52       98.82     13.59 o
 -11   1   5       12.83        4.54      6.36 o
 -10   1   5        0.03        3.51      4.69 o
  -9   1   5      114.71      126.81      8.19 o
  -8   1   5      760.96      731.82     16.17 o
  -7   1   5       21.70       12.66      3.83 o
  -6   1   5      598.02      603.73      8.74 o
  -5   1   5     1115.29     1202.17     17.78 o
  -4   1   5     1214.31     1214.45     14.89 o
  -3   1   5     2997.43     2797.62     28.23 o
  -2   1   5      102.99      130.26      6.13 o
  -1   1   5     4890.47     4668.67     57.71 o
   0   1   5      162.55      162.55      3.10 o
   1   1   5      481.76      469.11      7.42 o
   2   1   5     5469.61     4948.36     42.53 o
   3   1   5     4145.20     4351.62     36.02 o
   4   1   5       65.04       58.47      2.96 o
   5   1   5       30.37       21.67      2.41 o
   6   1   5     1051.08      989.20     14.68 o
   7   1   5       34.62       28.82      3.68 o
   8   1   5        3.46        4.95      3.57 o
   9   1   5        0.67       -4.96      4.99 o
  10   1   5        7.20        1.63      6.84 o
  11   1   5      258.85      269.78     22.77 o
  12   1   5       30.20       25.04     13.58 o
  13   1   5       92.27       98.89     27.09 o
  14   1   5      232.17      213.15     36.00 o
 -14   2   5        5.37        8.17     12.24 o
 -13   2   5       87.30       94.25     16.16 o
 -12   2   5      103.36       95.86     13.22 o
 -11   2   5      431.72      447.76     17.82 o
 -10   2   5       19.47        4.61     10.63 o
  -9   2   5       65.07       61.08      8.42 o
  -8   2   5      566.08      541.40     16.92 o
  -7   2   5       89.26       86.21     13.06 o
  -6   2   5      206.47      236.08      8.02 o
  -5   2   5     2274.29     2251.04     24.88 o
  -4   2   5      343.96      402.67      9.40 o
  -3   2   5     5095.47     5171.06     50.50 o
  -2   2   5      482.66      482.21      8.96 o
  -1   2   5      443.39      426.29      5.87 o
   0   2   5      179.46      174.92      5.10 o
   1   2   5     2994.63     2988.70     35.96 o
   2   2   5     1314.73     1334.12     15.82 o
   3   2   5     1387.28     1384.78     17.25 o
   4   2   5        0.02        3.26      2.10 o
   5   2   5      447.20      434.26      8.22 o
   6   2   5      178.72      185.14      6.33 o
   7   2   5      292.43      292.14      8.39 o
   8   2   5      559.33      556.32     12.98 o
   9   2   5      304.68      317.69     11.96 o
  10   2   5        2.35        5.71      7.67 o
  11   2   5       58.43       51.71     13.48 o
  12   2   5       93.98       88.32     17.18 o
  13   2   5       13.64        3.94     15.31 o
 -14   3   5      143.32      155.55     19.05 o
 -13   3   5      184.96      208.86     19.04 o
 -12   3   5      679.28      753.92     28.48 o
 -11   3   5      510.43      561.80     34.94 o
 -10   3   5      800.62      761.40     22.79 o
  -9   3   5      286.09      313.38     14.78 o
  -8   3   5       10.74       13.67      6.50 o
  -7   3   5       55.35       66.96      6.49 o
  -6   3   5     6537.00     6461.26     79.36 o
  -5   3   5     1159.28     1124.19     14.34 o
  -4   3   5      969.86      926.63     11.65 o
  -3   3   5     1458.38     1551.47     18.77 o
  -2   3   5     2591.02     2653.22     28.28 o
  -1   3   5     4751.14     4795.57     51.00 o
   0   3   5     4460.57     4659.57     49.62 o
   1   3   5        3.55        9.34      3.28 o
   2   3   5      856.89      857.45     16.42 o
   3   3   5      854.24      907.87     15.03 o
   4   3   5       60.16       42.75      4.18 o
   5   3   5      375.45      435.04     11.09 o
   6   3   5        8.57        4.62      3.00 o
   7   3   5      426.31      430.79     14.14 o
   8   3   5      661.70      659.27     20.41 o
   9   3   5       95.99       85.62      9.03 o
  10   3   5       35.90       34.55     11.42 o
  11   3   5       34.23       36.74     13.15 o
  12   3   5       36.02       54.79     17.12 o
  13   3   5        3.17        1.16     15.91 o
 -13   4   5       67.50       88.62     14.74 o
 -12   4   5      412.03      393.55     26.77 o
 -11   4   5       85.62      105.99     16.35 o
 -10   4   5      229.18      186.46     17.92 o
  -9   4   5      202.71      237.19     17.94 o
  -8   4   5        1.49        0.16      5.83 o
  -7   4   5        0.00        4.91      4.49 o
  -6   4   5       57.74       71.39     12.99 o
  -5   4   5       57.55       58.39      3.64 o
  -4   4   5      140.07      120.59      7.57 o
  -3   4   5      157.51      204.22      7.51 o
  -2   4   5     3538.45     3746.11     47.48 o
  -1   4   5      119.00      119.17      4.93 o
   0   4   5      163.38      172.55      5.81 o
   1   4   5      145.29      129.25      7.60 o
   2   4   5      689.70      801.59     14.41 o
   3   4   5     1909.94     1880.39     26.03 o
   4   4   5     1250.67     1154.27     19.51 o
   5   4   5       19.88       27.02      4.70 o
   6   4   5       34.42       32.70      4.65 o
   7   4   5      396.22      387.04     11.93 o
   8   4   5      316.83      252.90     18.36 o
   9   4   5      121.82      121.35     15.53 o
  10   4   5       67.27      102.15     31.94 o
  11   4   5        0.23       -2.43     11.82 o
  12   4   5      132.53      155.47     25.27 o
  13   4   5       21.41       23.97     32.66 o
 -13   5   5       63.04       56.59     15.84 o
 -12   5   5       55.30       40.73     15.57 o
 -11   5   5       11.99        6.70     10.68 o
 -10   5   5       29.10       19.38     10.01 o
  -9   5   5        8.04       14.43      8.75 o
  -8   5   5     1616.08     1567.74     42.38 o
  -7   5   5       71.51       70.90      9.00 o
  -6   5   5      851.75      832.86     26.44 o
  -5   5   5      425.61      448.76     15.70 o
  -4   5   5      204.48      201.84      9.22 o
  -3   5   5      527.32      494.26     12.70 o
  -2   5   5      400.51      416.53     12.90 o
  -1   5   5       32.84       19.67      3.16 o
   0   5   5      809.63      928.42     16.47 o
   1   5   5     2412.82     2758.11     34.79 o
   2   5   5       11.16       15.39      3.04 o
   3   5   5      743.09      771.96     16.79 o
   4   5   5      476.88      511.18     13.06 o
   5   5   5      629.61      660.34     15.66 o
   6   5   5      105.32      135.03      9.86 o
   7   5   5       13.81       19.34      7.52 o
   8   5   5       17.88       13.54      8.52 o
   9   5   5        1.61       -7.54     10.10 o
  10   5   5        0.60       16.93     12.60 o
  11   5   5        5.32       -7.50     13.22 o
  12   5   5       13.62       20.77     15.73 o
 -12   6   5      400.48      393.31     40.03 o
 -11   6   5      243.52      296.02     52.61 o
 -10   6   5        0.22       18.51     14.20 o
  -9   6   5      952.06      884.67     32.88 o
  -8   6   5      686.14      779.99     29.38 o
  -7   6   5        0.04        8.04      6.43 o
  -6   6   5      760.82      809.75     23.17 o
  -5   6   5       11.30       14.41      5.48 o
  -4   6   5      137.34      153.74     11.39 o
  -3   6   5      322.63      303.18     12.93 o
  -2   6   5     1945.42     1982.66     33.92 o
  -1   6   5      186.47      202.99      7.91 o
   0   6   5      128.42      140.68      7.39 o
   1   6   5      277.01      329.82     10.45 o
   2   6   5      152.20      140.84      6.67 o
   3   6   5      520.63      522.00     16.28 o
   4   6   5       23.62       25.88      6.57 o
   5   6   5     2011.74     1920.95     39.95 o
   6   6   5      554.56      572.50     30.17 o
   7   6   5       29.23       32.33     12.16 o
   8   6   5        2.53       -3.76      9.40 o
   9   6   5      220.29      227.22     26.00 o
  10   6   5       35.78       34.47     16.28 o
  11   6   5        2.41        4.43     15.04 o
  12   6   5      142.36      170.16     28.72 o
 -12   7   5      108.33       33.22     32.30 o
 -11   7   5       51.48       28.89     18.01 o
 -10   7   5        0.35       -8.54      8.54 o
  -9   7   5        8.64       11.93      9.84 o
  -8   7   5       15.02        7.31      8.82 o
  -7   7   5      109.90       59.23      9.90 o
  -6   7   5      837.65      709.04     22.88 o
  -5   7   5        0.63       -5.36      5.36 o
  -4   7   5      682.89      730.21     21.48 o
  -3   7   5      319.02      250.10     12.82 o
  -2   7   5     1358.85     1492.50     29.81 o
  -1   7   5      399.81      414.17     14.78 o
   0   7   5      299.79      295.95     12.40 o
   1   7   5       99.91       96.38      7.85 o
   2   7   5      144.85      172.42     10.65 o
   3   7   5      290.04      265.47     14.31 o
   4   7   5       16.14       13.42      6.30 o
   5   7   5     1051.55      990.04     29.20 o
   6   7   5        0.48        4.84     10.26 o
   7   7   5       47.90       73.75     15.90 o
   8   7   5       68.62       62.69     16.16 o
   9   7   5       50.50       32.53     16.78 o
  10   7   5      137.30      124.06     23.14 o
  11   7   5      108.61      104.78     23.23 o
 -11   8   5      181.97      224.02     30.64 o
 -10   8   5      443.56      445.55     28.31 o
  -9   8   5       62.60       76.01     14.48 o
  -8   8   5       55.22       45.26     13.73 o
  -7   8   5        1.76        2.44      7.14 o
  -6   8   5       12.95        4.11      6.95 o
  -5   8   5      451.03      492.60     23.75 o
  -4   8   5      255.69      281.58     23.20 o
  -3   8   5       16.04        8.12      6.00 o
  -2   8   5       79.89       79.36      9.17 o
  -1   8   5       10.48       10.47      5.33 o
   0   8   5      136.18      132.33     32.66 o
   1   8   5        6.46       22.06      7.97 o
   2   8   5      253.64      239.18     17.33 o
   3   8   5      341.52      364.59     17.78 o
   4   8   5        0.01        3.86      6.44 o
   5   8   5      523.00      524.39     45.34 o
   6   8   5       28.66       31.27     25.88 o
   7   8   5      182.36      202.59     24.23 o
   8   8   5       41.55       19.16     14.16 o
   9   8   5       51.51       57.91     18.35 o
  10   8   5        0.82       19.09     16.51 o
 -10   9   5      282.78      385.35    118.51 o
  -9   9   5       75.68      110.89     18.12 o
  -8   9   5       19.55       18.07     11.06 o
  -7   9   5       46.34       37.22     16.01 o
  -6   9   5        4.18       12.96      9.43 o
  -5   9   5       16.12       24.59      9.57 o
  -4   9   5       40.06       27.80      9.25 o
  -3   9   5     1044.26      974.30     38.77 o
  -2   9   5      178.09      174.74     18.56 o
  -1   9   5      112.17      111.41     15.48 o
   0   9   5     1158.12     1093.79     38.34 o
   1   9   5      391.39      364.52     22.41 o
   2   9   5      480.03      418.94     23.99 o
   3   9   5        2.94        8.91      8.20 o
   4   9   5       69.13       46.40     18.20 o
   5   9   5       36.27        2.83     16.60 o
   6   9   5        8.58        8.49     10.88 o
   7   9   5      470.03      492.06     34.12 o
   8   9   5      132.05      161.50     24.70 o
   9   9   5        5.40        1.53     15.44 o
  -8  10   5      349.78      419.89     43.69 o
  -7  10   5        0.01        9.07     10.78 o
  -6  10   5       87.08      115.60     21.04 o
  -5  10   5        3.73        9.51     10.89 o
  -4  10   5      272.67      329.58     25.61 o
  -3  10   5      344.26      400.88     26.62 o
  -2  10   5       66.46       50.16     12.49 o
  -1  10   5      143.59      163.54     19.00 o
   0  10   5      122.75      106.37     15.99 o
   1  10   5      261.28      255.31     21.69 o
   2  10   5      222.73      247.17     21.34 o
   3  10   5      379.61      394.09     39.27 o
   4  10   5        0.02       -1.78     11.78 o
   5  10   5        2.50       -1.07     13.92 o
   6  10   5       21.76       13.21     14.99 o
   7  10   5       27.62        2.14     15.35 o
   8  10   5        6.36        7.03     14.60 o
  -7  11   5        5.70       18.91     14.38 o
  -6  11   5       20.17       11.12     12.61 o
  -5  11   5       10.79        6.46     11.46 o
  -4  11   5       30.22       14.47     12.48 o
  -3  11   5        2.76       -9.83      9.83 o
  -2  11   5        0.02        3.77     10.92 o
  -1  11   5      278.02      301.08     24.36 o
   0  11   5       14.69        1.95     10.42 o
   1  11   5      260.30      296.28     31.23 o
   2  11   5       62.32       88.52     24.27 o
   3  11   5       23.57       23.56     17.85 o
   4  11   5       70.66       86.02     26.41 o
   5  11   5        0.32        5.71     16.77 o
   6  11   5        0.39        4.64     18.56 o
  -4  12   5      199.29      216.52     26.47 o
  -3  12   5        0.23       -2.80     12.67 o
  -2  12   5      199.44      196.07     36.59 o
  -1  12   5        0.38       -9.94      9.94 o
   0  12   5      138.98      187.75     35.34 o
   1  12   5        0.13      -13.21     14.63 o
   2  12   5      140.58      150.98     31.05 o
   3  12   5       24.57       21.06     19.27 o
 -14   0   6        0.91        8.10     15.37 o
 -12   0   6        5.02       14.13     10.70 o
 -10   0   6       98.37       96.29     10.13 o
  -8   0   6       87.49      104.45      8.91 o
  -6   0   6     2381.26     2288.49     44.58 o
  -4   0   6      494.77      564.51     29.28 o
  -2   0   6     1375.62     1183.17     26.92 o
   0   0   6     1724.80     1564.24     39.27 o
   2   0   6      901.78      854.30     24.43 o
   4   0   6        0.06       -1.80      2.21 o
   6   0   6       64.52       63.61      7.35 o
   8   0   6        8.44        2.13      6.10 o
  10   0   6      329.36      292.15     23.82 o
  12   0   6      131.14      127.42     38.19 o
 -14   1   6        7.17       16.10      9.73 o
 -13   1   6      155.31      183.84     18.83 o
 -12   1   6       81.10      101.37     11.06 o
 -11   1   6     1653.35     1786.55     40.60 o
 -10   1   6      105.35      105.71      8.25 o
  -9   1   6      360.47      370.01     12.77 o
  -8   1   6     1388.59     1424.01     22.56 o
  -7   1   6        9.24        6.64      2.78 o
  -6   1   6     1367.02     1410.82     14.53 o
  -5   1   6        0.68        4.83      2.16 o
  -4   1   6     5391.22     5510.80     49.01 o
  -3   1   6      335.71      331.42      9.99 o
  -2   1   6     4748.09     4501.91     67.61 o
  -1   1   6      148.77      109.06      4.99 o
   0   1   6     1974.96     1926.79     20.11 o
   1   1   6     5689.42     5329.97     49.95 o
   2   1   6      486.52      553.19     10.14 o
   3   1   6        1.83        6.89      1.70 o
   4   1   6       23.15       28.57      2.80 o
   5   1   6      407.90      412.06     10.12 o
   6   1   6       36.74       43.75      4.17 o
   7   1   6      120.70      139.69      9.84 o
   8   1   6        3.30       -3.08      4.04 o
   9   1   6      103.24      117.11     11.15 o
  10   1   6      189.77      210.77     15.17 o
  11   1   6        4.72       -1.35     13.52 o
  12   1   6       11.37       -4.10     17.67 o
  13   1   6       22.66       58.16     25.16 o
 -14   2   6       59.04       64.45     15.13 o
 -13   2   6       44.83       46.43     10.16 o
 -12   2   6       35.46       43.81      9.35 o
 -11   2   6      592.74      601.15     19.70 o
 -10   2   6      629.05      634.63     21.47 o
  -9   2   6      123.65      114.80     10.47 o
  -8   2   6      208.95      184.54      9.97 o
  -7   2   6       18.14       26.56      4.69 o
  -6   2   6     2510.74     2532.23     30.63 o
  -5   2   6        0.26        0.64      2.59 o
  -4   2   6     4246.58     4463.91     60.56 o
  -3   2   6     2430.66     2422.30     27.31 o
  -2   2   6     2109.66     2126.77     23.65 o
  -1   2   6      157.71      127.37      4.00 o
   0   2   6      537.27      524.10      7.80 o
   1   2   6     4841.27     4734.98     41.63 o
   2   2   6      310.76      284.80      7.60 o
   3   2   6      939.95      938.20     12.22 o
   4   2   6       78.65       87.63      3.71 o
   5   2   6        2.38       -0.10      1.91 o
   6   2   6      797.84      796.43     14.56 o
   7   2   6      271.47      268.00      8.12 o
   8   2   6        1.66        1.21      3.49 o
   9   2   6        0.16        0.48      4.36 o
  10   2   6      357.46      360.50     23.90 o
  11   2   6        0.02        9.89     10.58 o
  12   2   6       95.06       92.95     17.43 o
  13   2   6       94.05       87.07     56.04 o
 -14   3   6       40.09       38.65     13.73 o
 -13   3   6        0.18        9.00     10.64 o
 -12   3   6      410.29      435.58     30.30 o
 -11   3   6      447.94      425.40     24.44 o
 -10   3   6      310.79      304.79     15.55 o
  -9   3   6       58.38       53.25      7.83 o
  -8   3   6      136.22      128.51     11.23 o
  -7   3   6      547.42      562.21     14.82 o
  -6   3   6        3.79        7.51      3.03 o
  -5   3   6      165.46      165.40      6.04 o
  -4   3   6      154.67      162.75      7.02 o
  -3   3   6     2791.62     2822.43     30.25 o
  -2   3   6     1600.73     1662.20     20.12 o
  -1   3   6      274.53      231.94      6.92 o
   0   3   6      525.27      529.79     10.66 o
   1   3   6      469.79      496.13      9.08 o
   2   3   6     6361.82     6782.45     85.87 o
   3   3   6      936.70     1047.60     25.31 o
   4   3   6      227.33      241.98      7.68 o
   5   3   6      376.97      365.28      8.71 o
   6   3   6      516.31      515.14     11.47 o
   7   3   6       20.73       37.77      4.51 o
   8   3   6      450.56      464.28     13.46 o
   9   3   6      594.45      603.28     20.88 o
  10   3   6        4.45        2.50      9.41 o
  11   3   6      178.20      194.63     20.92 o
  12   3   6        3.59        7.37     12.34 o
  13   3   6      132.78      113.21     22.72 o
 -13   4   6      106.15      134.53     17.22 o
 -12   4   6       88.20       85.90     16.30 o
 -11   4   6      398.07      441.86     25.64 o
 -10   4   6       27.73        9.38     12.51 o
  -9   4   6       46.71       44.04     10.35 o
  -8   4   6     1084.31     1093.83     27.43 o
  -7   4   6       25.19       20.04      6.56 o
  -6   4   6      326.59      364.73     12.12 o
  -5   4   6        0.44       -2.12      2.22 o
  -4   4   6      102.10       68.44      4.28 o
  -3   4   6      169.75      172.25      5.21 o
  -2   4   6       15.14       14.71      4.58 o
  -1   4   6     6261.17     6848.69     80.78 o
   0   4   6       98.56      111.43      5.66 o
   1   4   6      707.74      879.52     13.84 o
   2   4   6      521.97      574.15     10.90 o
   3   4   6      174.29      174.39      8.15 o
   4   4   6      850.83      943.79     17.27 o
   5   4   6       68.07       62.37      5.70 o
   6   4   6      193.63      196.83      7.90 o
   7   4   6       48.13       57.37      6.78 o
   8   4   6      476.01      456.99     17.08 o
   9   4   6      126.49      122.31     18.53 o
  10   4   6        2.19      -10.35     10.35 o
  11   4   6      273.17      242.18     27.78 o
  12   4   6        3.13       -5.25     14.64 o
  13   4   6       74.76      127.69     27.84 o
 -13   5   6        0.00      -12.05     12.05 o
 -12   5   6        5.61       11.45     11.64 o
 -11   5   6      103.07       89.75     14.94 o
 -10   5   6      148.88      159.01     18.13 o
  -9   5   6      634.81      666.02     27.83 o
  -8   5   6        8.14        8.50      6.32 o
  -7   5   6      885.03      915.47     24.84 o
  -6   5   6       14.82       11.49      6.24 o
  -5   5   6        0.18       -0.69      4.63 o
  -4   5   6     1528.02     1542.71     24.97 o
  -3   5   6      206.02      217.24      8.84 o
  -2   5   6      753.22      826.79     16.05 o
  -1   5   6      470.76      513.48     12.71 o
   0   5   6     1094.52     1078.64     19.35 o
   1   5   6      456.21      454.62     12.55 o
   2   5   6      568.31      505.50     10.89 o
   3   5   6     1128.74     1224.57     20.63 o
   4   5   6     5884.80     5811.75     65.89 o
   5   5   6      574.88      551.52     14.42 o
   6   5   6      739.85      714.52     19.70 o
   7   5   6      233.09      238.39     13.84 o
   8   5   6       73.97       60.75      9.02 o
   9   5   6       37.22       26.89     14.19 o
  10   5   6      623.85      599.65     36.47 o
  11   5   6        0.15        4.31     12.97 o
  12   5   6       10.16       34.94     16.86 o
 -12   6   6       78.84      106.34     33.64 o
 -11   6   6      302.70      248.96     25.70 o
 -10   6   6      105.38      139.41     17.81 o
  -9   6   6      481.09      527.64     26.36 o
  -8   6   6        1.62        1.98      6.72 o
  -7   6   6     1110.84     1111.19     28.63 o
  -6   6   6        6.59       10.21      6.14 o
  -5   6   6      751.02      736.65     21.37 o
  -4   6   6      511.28      478.15     16.89 o
  -3   6   6      236.21      256.73     13.83 o
  -2   6   6     1667.29     1894.99     33.10 o
  -1   6   6      226.25      236.78      8.92 o
   0   6   6       34.79       31.40      4.59 o
   1   6   6      187.18      186.17      9.48 o
   2   6   6      148.92      153.98      7.10 o
   3   6   6      708.61      714.83     15.86 o
   4   6   6     1039.69     1055.76     20.46 o
   5   6   6      500.81      496.46     18.74 o
   6   6   6     4044.33     3955.62    112.45 o
   7   6   6      226.44      223.72     16.81 o
   8   6   6       80.24       81.56     20.88 o
   9   6   6       18.22        1.51     11.61 o
  10   6   6        1.32       12.13     13.45 o
  11   6   6      286.08      278.03     64.25 o
  12   6   6        8.61       57.05     20.63 o
 -12   7   6       20.38       41.57     20.99 o
 -11   7   6      114.08      100.31     21.20 o
 -10   7   6        0.21       -5.66      9.50 o
  -9   7   6      135.76      153.96     17.87 o
  -8   7   6      101.68      109.62     20.40 o
  -7   7   6       15.71       15.22      7.13 o
  -6   7   6      809.86      767.42     25.41 o
  -5   7   6      322.88      319.38     15.64 o
  -4   7   6      210.70      206.43     12.98 o
  -3   7   6     2709.88     2689.42     46.69 o
  -2   7   6       30.51       23.09      6.05 o
  -1   7   6        5.48        6.57      8.04 o
   0   7   6     1795.41     1866.96     32.94 o
   1   7   6       44.80       43.11      7.33 o
   2   7   6       40.22       59.33      7.93 o
   3   7   6     2672.98     2631.62     61.66 o
   4   7   6     2896.03     2767.98     51.97 o
   5   7   6      875.03      840.87     35.88 o
   6   7   6      833.11      761.90     36.42 o
   7   7   6      630.91      622.33     51.23 o
   8   7   6      252.12      237.66     25.54 o
   9   7   6        2.36       22.80     13.93 o
  10   7   6       24.74       25.61     34.44 o
  11   7   6        4.66        0.09     16.60 o
 -11   8   6      310.98      328.13     26.87 o
 -10   8   6        6.22        3.71     11.13 o
  -9   8   6       87.71      115.56     17.28 o
  -8   8   6       98.03      100.53     15.06 o
  -7   8   6       59.76       32.42     12.88 o
  -6   8   6      144.15      177.37     14.03 o
  -5   8   6      466.63      541.48     27.39 o
  -4   8   6        8.27        5.93      6.19 o
  -3   8   6        2.64       14.40      6.48 o
  -2   8   6      215.93      224.45     15.30 o
  -1   8   6        2.72        4.10      5.40 o
   0   8   6      945.39      973.61     52.57 o
   1   8   6      589.41      583.85     36.06 o
   2   8   6       85.07       76.25     11.72 o
   3   8   6     1571.21     1514.09     36.30 o
   4   8   6       14.40       15.29     10.29 o
   5   8   6       25.54        6.69     13.03 o
   6   8   6      307.66      371.27     46.94 o
   7   8   6       66.60       19.91     30.70 o
   8   8   6       74.64       84.63     20.52 o
   9   8   6      301.34      299.79     30.87 o
  10   8   6       28.32       38.09     19.21 o
 -10   9   6       21.27       -7.19     11.74 o
  -9   9   6       52.26       38.65     14.45 o
  -8   9   6       18.95       12.62     10.86 o
  -7   9   6       17.26       12.29     10.14 o
  -6   9   6      479.67      444.11     24.46 o
  -5   9   6      304.71      277.00     19.71 o
  -4   9   6      194.11      204.66     16.89 o
  -3   9   6       42.82       32.48      9.68 o
  -2   9   6      588.81      631.59     43.55 o
  -1   9   6      147.47      145.12     25.88 o
   0   9   6       28.73       26.80     13.92 o
   1   9   6      235.75      239.48     27.48 o
   2   9   6        2.08       -0.25      7.88 o
   3   9   6      212.36      237.01     30.34 o
   4   9   6       21.76       23.20     14.28 o
   5   9   6      221.21      266.19     24.86 o
   6   9   6       52.09       25.14     12.32 o
   7   9   6      290.60      357.06     48.90 o
   8   9   6      129.48      109.21     21.75 o
   9   9   6      320.33      373.45     36.02 o
  -8  10   6       86.34      101.81     17.60 o
  -7  10   6      121.22       80.16     14.89 o
  -6  10   6       72.03       66.12     13.56 o
  -5  10   6      444.34      449.17     29.53 o
  -4  10   6       48.91       51.73     13.80 o
  -3  10   6        0.83       -7.81      7.81 o
  -2  10   6       12.89        2.67      8.82 o
  -1  10   6        4.15        0.06      8.82 o
   0  10   6        5.41       -0.42      8.43 o
   1  10   6       14.12        0.71      8.83 o
   2  10   6       79.07      113.14     25.34 o
   3  10   6       51.66       79.59     24.27 o
   4  10   6       22.05       33.91     16.06 o
   5  10   6       14.68       12.14     15.70 o
   6  10   6       17.13        7.50     16.06 o
   7  10   6       16.73       24.98     19.99 o
   8  10   6       15.55       -0.22     16.61 o
  -6  11   6       34.80       86.68     18.66 o
  -5  11   6        0.88        5.62     15.70 o
  -4  11   6       72.11      123.09     20.03 o
  -3  11   6      126.85       99.58     18.56 o
  -2  11   6      156.99      139.90     20.35 o
  -1  11   6      121.64      112.92     18.12 o
   0  11   6       16.24        8.38     16.42 o
   1  11   6       67.60       76.74     21.77 o
   2  11   6       35.82       40.33     20.34 o
   3  11   6       65.15      119.21     27.84 o
   4  11   6        0.89      -11.78     11.78 o
   5  11   6       30.63       34.98     21.06 o
   6  11   6        0.94      -14.63     14.63 o
  -4  12   6      358.23      404.93     32.84 o
  -3  12   6      245.10      280.24     59.43 o
  -2  12   6       15.22       -0.45     12.40 o
  -1  12   6       50.22       38.19     18.20 o
   0  12   6       14.49        0.71     17.49 o
   1  12   6      234.33      213.45     38.91 o
   2  12   6        4.13       -3.57     17.13 o
   3  12   6       14.91        1.78     16.42 o
 -13   0   7       14.63       14.72     11.72 o
 -11   0   7      927.51      916.15     34.18 o
  -9   0   7     3113.63     3075.36     49.15 o
  -7   0   7      135.44      172.64      8.99 o
  -5   0   7     2191.40     2175.48     49.79 o
  -3   0   7      296.40      305.51     13.67 o
  -1   0   7      508.80      469.95     25.00 o
   1   0   7     3168.71     3012.39     52.22 o
   3   0   7    12290.28    12760.99    138.14 o
   5   0   7      253.67      259.55      9.26 o
   7   0   7      290.20      309.44     14.75 o
   9   0   7     1296.61     1262.72     63.39 o
  11   0   7      250.97      255.22     43.90 o
  13   0   7      522.96      510.12     69.61 o
 -14   1   7      101.47       92.79     21.97 o
 -13   1   7       95.05       91.37     12.26 o
 -12   1   7       22.88       18.85      7.74 o
 -11   1   7       77.33      101.77     10.67 o
 -10   1   7      964.28      992.99     20.51 o
  -9   1   7      597.21      590.63     15.62 o
  -8   1   7        0.66       -0.06      3.51 o
  -7   1   7      278.29      274.96      6.92 o
  -6   1   7     1573.66     1614.00     16.75 o
  -5   1   7       51.31       65.22      4.02 o
  -4   1   7      228.79      241.09      9.29 o
  -3   1   7      502.94      509.25     14.02 o
  -2   1   7     2846.87     2620.04     44.03 o
  -1   1   7      128.93      110.81      4.65 o
   0   1   7     1796.71     1759.92     19.13 o
   1   1   7     2142.58     2152.82     22.00 o
   2   1   7       77.78       61.20      3.94 o
   3   1   7      581.19      629.03      9.11 o
   4   1   7      342.22      315.74      7.53 o
   5   1   7       20.54       14.66      2.68 o
   6   1   7       10.46       15.48      4.95 o
   7   1   7        2.74        4.04      3.68 o
   8   1   7     1531.64     1560.15     27.60 o
   9   1   7      889.34      886.60     24.59 o
  10   1   7      115.33      106.28     15.12 o
  11   1   7       20.21       27.70     11.74 o
  12   1   7      344.81      353.34     38.64 o
  13   1   7        0.88       18.97     22.79 o
 -14   2   7       52.76       43.52     11.95 o
 -13   2   7      382.08      397.84     21.33 o
 -12   2   7       21.78       11.01      7.93 o
 -11   2   7       33.39       32.61      8.00 o
 -10   2   7     2260.35     2148.20     39.90 o
  -9   2   7      370.16      388.91     17.00 o
  -8   2   7      912.09      938.64     19.81 o
  -7   2   7       63.67       52.79      5.89 o
  -6   2   7      117.79      124.49      4.26 o
  -5   2   7      887.68     1017.62     14.73 o
  -4   2   7      301.94      353.74      8.98 o
  -3   2   7     6070.94     5972.36     64.44 o
  -2   2   7       77.76       64.45      3.85 o
  -1   2   7      762.64      735.78     10.85 o
   0   2   7     3211.15     2891.72     32.44 o
   1   2   7     1034.75      961.14     11.44 o
   2   2   7       12.52        5.88      2.32 o
   3   2   7      126.23       99.22      7.07 o
   4   2   7      611.82      678.28     10.06 o
   5   2   7      571.43      541.84      9.14 o
   6   2   7        6.70        2.71      2.45 o
   7   2   7       89.89      108.30      6.53 o
   8   2   7      109.85      117.44      7.26 o
   9   2   7      257.97      271.95     19.56 o
  10   2   7      111.92      145.70     19.84 o
  11   2   7      130.56      115.10     16.87 o
  12   2   7      247.71      261.47     34.34 o
  13   2   7      219.87      207.30     33.38 o
 -14   3   7        6.10       18.86     13.98 o
 -13   3   7        9.95       15.31     10.33 o
 -12   3   7      366.35      417.63     27.14 o
 -11   3   7        9.27        3.73     10.81 o
 -10   3   7      599.98      591.27     20.65 o
  -9   3   7      228.20      227.66     11.98 o
  -8   3   7     1090.45     1050.66     21.46 o
  -7   3   7      678.94      673.49     18.57 o
  -6   3   7       25.50       30.08      3.80 o
  -5   3   7      381.32      424.06     13.30 o
  -4   3   7       62.62       70.66      7.85 o
  -3   3   7       14.90       19.46      3.06 o
  -2   3   7     4828.51     5026.04     57.51 o
  -1   3   7      322.91      305.91      6.44 o
   0   3   7     1529.64     1577.57     18.91 o
   1   3   7      612.64      589.41     11.44 o
   2   3   7      677.14      656.50     10.52 o
   3   3   7      165.62      187.59      5.64 o
   4   3   7      345.60      358.24     10.11 o
   5   3   7     1681.38     1854.08     21.90 o
   6   3   7       72.37       68.19      4.60 o
   7   3   7        4.75        3.06      3.21 o
   8   3   7      158.84      146.46     10.16 o
   9   3   7       53.14       59.95      9.51 o
  10   3   7       55.45       39.62     12.30 o
  11   3   7       59.83       47.16     14.03 o
  12   3   7      733.75      764.60     36.64 o
  13   3   7       27.75       26.05     33.91 o
 -13   4   7        3.82        9.68     11.23 o
 -12   4   7       11.77       13.46     11.89 o
 -11   4   7      335.80      328.76     44.51 o
 -10   4   7      241.50      240.10     19.60 o
  -9   4   7      162.70      159.14     18.08 o
  -8   4   7     1253.10     1317.13     40.05 o
  -7   4   7      654.61      668.92     17.67 o
  -6   4   7       53.79       51.24      6.09 o
  -5   4   7      143.52      167.93      6.94 o
  -4   4   7      365.13      399.84     12.10 o
  -3   4   7       10.82        5.30      1.65 o
  -2   4   7      553.33      621.14     12.69 o
  -1   4   7       13.24       20.42      3.37 o
   0   4   7      860.29     1062.63     17.34 o
   1   4   7       37.73       43.65      4.08 o
   2   4   7      173.50      151.47      5.81 o
   3   4   7      237.26      260.37     11.94 o
   4   4   7     1368.42     1391.19     22.09 o
   5   4   7      200.37      227.62      8.21 o
   6   4   7      692.55      684.39     16.06 o
   7   4   7      771.31      774.01     20.77 o
   8   4   7       27.28       13.52      5.49 o
   9   4   7        0.22       -8.05      8.05 o
  10   4   7       64.43       46.93     13.20 o
  11   4   7       74.93       66.97     25.70 o
  12   4   7       98.91      125.60     27.66 o
  13   4   7       12.57       35.43     18.32 o
 -13   5   7        8.92        3.89     13.51 o
 -12   5   7        2.03       -0.09     11.10 o
 -11   5   7      201.26      169.91     26.50 o
 -10   5   7        0.01       31.30     10.45 o
  -9   5   7       70.64       51.41     13.14 o
  -8   5   7      696.45      629.24     21.62 o
  -7   5   7      130.66      118.87     13.76 o
  -6   5   7      162.28      177.57     11.93 o
  -5   5   7        0.82       -0.47      4.44 o
  -4   5   7       47.65       57.70      7.66 o
  -3   5   7      131.08      138.72      7.50 o
  -2   5   7       64.30       54.39      4.18 o
  -1   5   7      650.89      707.52     12.76 o
   0   5   7        4.94        7.01      2.69 o
   1   5   7     1379.92     1519.75     21.30 o
   2   5   7      636.96      568.57     11.89 o
   3   5   7      148.86      138.97      7.31 o
   4   5   7       53.72       79.38      6.37 o
   5   5   7        4.37        4.43      6.01 o
   6   5   7        8.40       14.78      7.39 o
   7   5   7     1900.66     1880.54     32.13 o
   8   5   7      155.45      146.64     26.17 o
   9   5   7      239.07      254.42     25.55 o
  10   5   7      648.01      645.39     37.90 o
  11   5   7       47.48       66.43     19.11 o
  12   5   7      147.37      162.31     36.76 o
 -12   6   7      502.74      546.89     31.80 o
 -11   6   7        1.42       14.12     10.83 o
 -10   6   7       14.57       29.42     11.06 o
  -9   6   7       62.81       92.24     11.90 o
  -8   6   7       69.65       44.68      9.07 o
  -7   6   7       71.38       77.48     17.05 o
  -6   6   7        0.81        1.66      5.34 o
  -5   6   7        0.01        5.05      5.33 o
  -4   6   7      297.00      287.46     13.60 o
  -3   6   7      219.58      205.32     11.61 o
  -2   6   7     1347.35     1377.68     27.32 o
  -1   6   7      985.18     1029.89     19.05 o
   0   6   7       85.67       72.62      8.37 o
   1   6   7     1546.98     1561.76     22.76 o
   2   6   7       74.94       89.92      6.89 o
   3   6   7      154.65      150.26     10.14 o
   4   6   7      154.05      144.69      8.55 o
   5   6   7     3456.03     3523.47     81.08 o
   6   6   7        0.96        8.77     10.12 o
   7   6   7       79.57       78.92     16.87 o
   8   6   7      132.16      133.56     20.71 o
   9   6   7      290.04      286.87     38.37 o
  10   6   7      289.40      282.00     29.91 o
  11   6   7      332.15      329.65     75.67 o
  12   6   7      436.09      538.34     41.72 o
 -11   7   7       16.27       -3.19     10.35 o
 -10   7   7       46.97       41.05     13.41 o
  -9   7   7       10.18       18.40     10.33 o
  -8   7   7        0.98        2.89      7.31 o
  -7   7   7       34.37       31.25     12.99 o
  -6   7   7        9.77        8.43      6.45 o
  -5   7   7        2.09        2.21      5.88 o
  -4   7   7     1773.77     1805.49     35.76 o
  -3   7   7        9.02       14.45      5.57 o
  -2   7   7      258.88      286.14     16.89 o
  -1   7   7        0.84        1.30      4.59 o
   0   7   7      123.22      131.79      9.69 o
   1   7   7     3032.03     3051.33     37.47 o
   2   7   7      606.77      544.81     14.77 o
   3   7   7      155.69      136.18     11.44 o
   4   7   7       22.62       15.84     10.35 o
   5   7   7      951.83      975.30     39.30 o
   6   7   7      311.30      354.48     26.11 o
   7   7   7       13.44        3.84     12.26 o
   8   7   7       70.68       49.19     15.38 o
   9   7   7      370.42      337.68     30.95 o
  10   7   7       19.59       45.70     18.15 o
  11   7   7        0.97        2.55     16.59 o
 -11   8   7       11.44        8.59     18.01 o
 -10   8   7      236.36      303.92     32.43 o
  -9   8   7      133.08      153.00     18.52 o
  -8   8   7        0.78       11.35      7.96 o
  -7   8   7       52.04       33.67     10.97 o
  -6   8   7      254.38      272.51     22.26 o
  -5   8   7        1.70       -1.61      9.89 o
  -4   8   7      208.34      193.15     14.03 o
  -3   8   7        0.12        3.18      5.53 o
  -2   8   7        2.77        1.30      7.33 o
  -1   8   7      110.24      117.03     10.13 o
   0   8   7      139.63      152.96     13.10 o
   1   8   7       28.92       36.35     20.17 o
   2   8   7       19.44       17.34      8.57 o
   3   8   7       61.16       73.45     13.85 o
   4   8   7       68.51       56.58     13.49 o
   5   8   7      204.25      204.05     21.24 o
   6   8   7      151.25      176.60     22.97 o
   7   8   7       83.86      102.48     19.54 o
   8   8   7      171.73      124.15     21.17 o
   9   8   7      185.91      198.86     27.46 o
  10   8   7      109.27       92.48     22.97 o
 -10   9   7       20.11       28.26     17.03 o
  -9   9   7       39.25       37.61     13.84 o
  -8   9   7      142.50      143.07     18.12 o
  -7   9   7       74.19       50.50     13.01 o
  -6   9   7       11.28       11.37      9.73 o
  -5   9   7      112.18      125.85     15.19 o
  -4   9   7      137.03      125.78     14.39 o
  -3   9   7       18.84       21.81      8.93 o
  -2   9   7       29.44       43.99     11.58 o
  -1   9   7       72.14       69.18     13.12 o
   0   9   7     1037.38      985.73     36.26 o
   1   9   7      211.99      219.54     18.49 o
   2   9   7       46.49       46.76     17.13 o
   3   9   7      485.10      424.45     38.20 o
   4   9   7      755.40      636.20     45.34 o
   5   9   7        8.28        3.62     13.56 o
   6   9   7        0.98       -8.15     10.23 o
   7   9   7       73.72       62.52     17.40 o
   8   9   7      778.90      824.03     59.62 o
   9   9   7      336.73      269.97     66.21 o
  -8  10   7       88.58      109.86     18.10 o
  -7  10   7       47.86       49.44     14.08 o
  -6  10   7        0.47       -8.81      8.81 o
  -5  10   7      104.75      125.33     18.79 o
  -4  10   7      722.22      735.43     54.62 o
  -3  10   7        1.22        0.21      9.44 o
  -2  10   7       13.99        7.26     14.63 o
  -1  10   7      272.35      284.75     22.70 o
   0  10   7      213.01      241.58     28.56 o
   1  10   7      231.28      193.82     31.77 o
   2  10   7        6.23       21.41     15.35 o
   3  10   7       15.84       25.70     16.78 o
   4  10   7       33.35       69.60     21.77 o
   5  10   7        9.49        6.07     13.92 o
   6  10   7        6.21        3.21     15.70 o
   7  10   7       42.63      126.35     29.27 o
   8  10   7        0.58        2.14     18.20 o
  -6  11   7       64.16       75.91     17.98 o
  -5  11   7      105.90       96.50     18.66 o
  -4  11   7        1.66        3.01     10.77 o
  -3  11   7       63.67       59.12     16.13 o
  -2  11   7        6.79       -8.57      8.57 o
  -1  11   7      161.16      155.08     20.56 o
   0  11   7        0.36       -5.71     13.21 o
   1  11   7        0.00       10.71     15.35 o
   2  11   7       44.89       22.49     18.20 o
   3  11   7       48.49       33.19     19.63 o
   4  11   7       72.53       70.67     24.98 o
   5  11   7        6.80      -11.06     11.06 o
   6  11   7       12.08       45.69     21.41 o
  -3  12   7       54.05       59.90     41.76 o
  -2  12   7        0.21        4.14     13.92 o
  -1  12   7       11.26        2.50     16.42 o
   0  12   7       52.90       42.12     21.06 o
   1  12   7       86.85       99.22     30.34 o
   2  12   7       23.89       14.28     19.27 o
   3  12   7       29.42       13.56     20.70 o
 -14   0   8       63.04       81.66     18.29 o
 -12   0   8        5.38       -6.68     12.76 o
 -10   0   8      142.57      144.62     12.80 o
  -8   0   8     3708.99     3552.80     54.35 o
  -6   0   8      203.97      206.84     11.80 o
  -4   0   8     1781.16     1959.49     53.08 o
  -2   0   8     6666.44     6004.13    198.73 o
   0   0   8     1768.44     1629.89     33.33 o
   2   0   8     3785.05     3921.73     53.57 o
   4   0   8      382.60      472.05     14.63 o
   6   0   8        5.26        2.59      4.25 o
   8   0   8      122.90      107.82     11.27 o
  10   0   8      352.80      395.87     48.19 o
  12   0   8      639.66      726.84     70.68 o
 -14   1   8      210.13      236.12     18.22 o
 -13   1   8        5.51        8.89      8.40 o
 -12   1   8      200.93      223.84     15.27 o
 -11   1   8      103.77      107.06     12.24 o
 -10   1   8     1994.66     2010.71     31.73 o
  -9   1   8      119.78      142.04      8.21 o
  -8   1   8       93.33       89.38      5.68 o
  -7   1   8      372.62      373.75      9.54 o
  -6   1   8      207.07      216.38      7.79 o
  -5   1   8      142.60      145.73      5.46 o
  -4   1   8      962.97     1056.41     21.13 o
  -3   1   8      137.05      180.95      7.99 o
  -2   1   8     1774.93     1854.81     29.36 o
  -1   1   8      265.53      237.46      8.35 o
   0   1   8        6.59       10.92      1.72 o
   1   1   8     1158.02     1066.32     12.21 o
   2   1   8      788.60      758.99     12.71 o
   3   1   8      410.93      442.76     10.50 o
   4   1   8      202.53      246.40      6.23 o
   5   1   8      207.21      202.26      8.11 o
   6   1   8        1.23       -0.50      2.93 o
   7   1   8      471.20      455.43     12.34 o
   8   1   8        1.16        7.71      4.54 o
   9   1   8       31.82       20.64     12.63 o
  10   1   8        9.22       -8.91      8.91 o
  11   1   8      160.69      134.17     42.12 o
  12   1   8      238.21      229.19     33.42 o
  13   1   8        6.01       10.61     22.33 o
 -14   2   8      394.36      443.88     23.46 o
 -13   2   8       43.55       37.78     10.86 o
 -12   2   8      316.64      353.94     17.89 o
 -11   2   8       33.98       47.58      9.54 o
 -10   2   8     1760.27     1756.52     35.73 o
  -9   2   8      105.20       99.89      8.76 o
  -8   2   8       11.67        7.36      4.44 o
  -7   2   8     2096.19     2077.59     21.67 o
  -6   2   8     2930.04     2936.93     31.22 o
  -5   2   8      329.16      364.36      8.10 o
  -4   2   8       92.14       82.54      3.84 o
  -3   2   8      777.94      726.58     12.28 o
  -2   2   8        1.87        4.84      2.19 o
  -1   2   8      153.92      159.22      5.10 o
   0   2   8      111.19      106.15      4.08 o
   1   2   8      741.49      689.89     13.96 o
   2   2   8     2543.30     2711.65     37.55 o
   3   2   8     1419.42     1570.49     22.40 o
   4   2   8       41.66       46.31      4.48 o
   5   2   8      739.09      806.46     18.48 o
   6   2   8        8.26        9.26      2.96 o
   7   2   8       34.68       27.95      5.26 o
   8   2   8     1052.49     1071.75     26.92 o
   9   2   8     1035.46     1084.58     34.97 o
  10   2   8      255.22      314.80     32.97 o
  11   2   8        1.87       -3.86     10.78 o
  12   2   8      158.02      150.77     44.26 o
  13   2   8       57.40       29.41     23.60 o
 -13   3   8      153.53      149.84     17.29 o
 -12   3   8       44.38       70.85     13.22 o
 -11   3   8      142.06      114.10     13.55 o
 -10   3   8     1041.45     1050.90     27.27 o
  -9   3   8      429.53      414.19     14.66 o
  -8   3   8       44.70       46.66      6.35 o
  -7   3   8      102.70       86.31      8.58 o
  -6   3   8     2884.45     2861.14     31.42 o
  -5   3   8     4177.80     4251.03     77.54 o
  -4   3   8     2006.13     2053.20     26.47 o
  -3   3   8     6553.39     6835.36     66.42 o
  -2   3   8      125.88      136.90      6.36 o
  -1   3   8      127.26      144.66      6.03 o
   0   3   8       16.87       21.60      2.42 o
   1   3   8     1674.25     1809.02     19.88 o
   2   3   8      666.53      682.60     10.60 o
   3   3   8      315.78      324.23     14.09 o
   4   3   8       82.40      114.05      4.08 o
   5   3   8      392.28      364.38      8.23 o
   6   3   8      286.31      318.55     13.00 o
   7   3   8       11.32       14.71      4.50 o
   8   3   8      495.37      485.63     19.58 o
   9   3   8     1643.12     1607.18     48.41 o
  10   3   8      100.55       80.66     14.53 o
  11   3   8       14.88       14.71     11.79 o
  12   3   8      106.80       91.26     17.95 o
  13   3   8       20.55       17.49     33.55 o
 -13   4   8      112.39      126.97     23.53 o
 -12   4   8       55.64       62.86     14.76 o
 -11   4   8      156.19      147.21     20.48 o
 -10   4   8        2.15       -2.44      8.78 o
  -9   4   8      205.36      182.70     14.26 o
  -8   4   8      225.55      247.70     14.55 o
  -7   4   8        5.42        9.70      4.99 o
  -6   4   8      137.13      151.50      9.13 o
  -5   4   8      225.27      230.01      9.52 o
  -4   4   8      165.58      189.97     10.49 o
  -3   4   8     2705.56     2714.38     31.44 o
  -2   4   8       64.31       59.48      3.53 o
  -1   4   8        2.98        0.46      2.38 o
   0   4   8     2474.36     2763.46     34.57 o
   1   4   8        3.36        3.20      2.30 o
   2   4   8       33.15       24.04      3.13 o
   3   4   8      171.70      197.52      7.79 o
   4   4   8      188.94      166.11      6.94 o
   5   4   8        0.55       -0.65      2.72 o
   6   4   8       16.62        4.45      4.55 o
   7   4   8     1726.77     1850.39     31.30 o
   8   4   8       62.50       76.51      8.59 o
   9   4   8       37.93       44.42      9.31 o
  10   4   8        4.29       14.96     11.18 o
  11   4   8       62.79       50.66     17.69 o
  12   4   8       10.47       -4.61     27.84 o
 -13   5   8        0.03        2.18     12.21 o
 -12   5   8      352.87      447.61     28.48 o
 -11   5   8       13.81       21.21     14.35 o
 -10   5   8      853.78      833.72     36.09 o
  -9   5   8      365.23      346.34     18.21 o
  -8   5   8       13.50       10.46      6.78 o
  -7   5   8     1183.55     1094.22     27.48 o
  -6   5   8        0.45        1.60      4.76 o
  -5   5   8       28.28       27.63      6.40 o
  -4   5   8       25.90       23.12      7.63 o
  -3   5   8      820.16      901.89     14.89 o
  -2   5   8      508.29      500.82     10.56 o
  -1   5   8      579.27      619.54     13.83 o
   0   5   8       77.64       69.66      5.81 o
   1   5   8     2280.43     2385.65     32.16 o
   2   5   8      503.69      547.33     13.68 o
   3   5   8       10.35        8.26      3.36 o
   4   5   8      686.17      665.42     16.61 o
   5   5   8     1469.00     1440.35     27.49 o
   6   5   8       39.90       43.94      7.63 o
   7   5   8       49.99       46.25      7.37 o
   8   5   8      110.54       88.81      9.93 o
   9   5   8       80.46       79.97     23.56 o
  10   5   8      349.75      379.75     30.84 o
  11   5   8       66.84       66.58     19.00 o
  12   5   8       21.51       18.09     18.74 o
 -12   6   8       77.62       89.99     17.68 o
 -11   6   8       10.62       17.04     10.75 o
 -10   6   8      236.60      263.37     21.88 o
  -9   6   8        7.54        7.17      7.48 o
  -8   6   8      195.52      233.57     16.05 o
  -7   6   8       28.97       24.84      7.34 o
  -6   6   8      185.49      163.75     17.10 o
  -5   6   8      566.67      549.20     20.70 o
  -4   6   8       97.05      101.46     11.69 o
  -3   6   8     1227.93     1282.68     28.56 o
  -2   6   8       27.15       24.34      5.65 o
  -1   6   8      112.85      122.60      7.65 o
   0   6   8       19.64       36.66      5.00 o
   1   6   8      174.16      188.46      8.11 o
   2   6   8      427.71      443.36     11.84 o
   3   6   8      132.82      138.55     13.10 o
   4   6   8       52.14       58.44      7.83 o
   5   6   8      415.37      348.68     24.01 o
   6   6   8     2155.78     2027.66     89.31 o
   7   6   8      536.19      491.22     22.64 o
   8   6   8       74.19       66.90     12.43 o
   9   6   8      370.68      396.38     31.36 o
  10   6   8      307.55      283.24     38.02 o
  11   6   8      177.46      176.98     26.48 o
 -11   7   8       42.78       29.31     12.99 o
 -10   7   8       17.33       -2.28     13.58 o
  -9   7   8      144.87      156.84     15.81 o
  -8   7   8        8.38        2.49      7.47 o
  -7   7   8       14.60       -2.16      6.41 o
  -6   7   8        8.02        1.65      6.14 o
  -5   7   8        6.75       -0.01      5.63 o
  -4   7   8      222.23      206.44     13.19 o
  -3   7   8      587.58      552.70     18.71 o
  -2   7   8      592.55      641.45     19.39 o
  -1   7   8      144.93      155.60     11.49 o
   0   7   8      525.68      511.69     16.39 o
   1   7   8      156.66      126.33      7.63 o
   2   7   8      952.09      934.14     17.88 o
   3   7   8        2.07       -2.71      5.97 o
   4   7   8      332.98      291.36     22.03 o
   5   7   8     1365.09     1329.65     83.39 o
   6   7   8      730.09      745.08     36.35 o
   7   7   8        9.74       -9.48      9.48 o
   8   7   8        5.64       -2.92     27.48 o
   9   7   8       12.08       10.73     21.77 o
  10   7   8        6.28       12.02     14.31 o
  11   7   8      108.52       86.04     22.53 o
 -10   8   8        7.02        0.62     11.53 o
  -9   8   8       17.28       22.29      9.94 o
  -8   8   8       73.85       67.02     11.84 o
  -7   8   8      294.56      291.81     23.39 o
  -6   8   8      139.66      161.51     14.23 o
  -5   8   8      847.71      824.66     44.11 o
  -4   8   8        2.60        1.67      5.89 o
  -3   8   8        2.04        9.42      6.00 o
  -2   8   8       69.67       69.01      8.59 o
  -1   8   8        3.59        0.21      6.44 o
   0   8   8     1081.88     1055.99     25.46 o
   1   8   8      341.83      304.45     19.21 o
   2   8   8      305.74      299.49     31.06 o
   3   8   8      170.25      184.31     19.96 o
   4   8   8      372.40      318.25     24.65 o
   5   8   8      306.49      248.02     23.67 o
   6   8   8        8.49       -1.80     10.62 o
   7   8   8      376.62      301.09     47.30 o
   8   8   8      732.55      756.23     42.20 o
   9   8   8      138.30      115.30     22.81 o
  10   8   8       57.50       71.97     22.38 o
  -9   9   8       49.29       65.90     15.42 o
  -8   9   8       80.70       70.36     14.25 o
  -7   9   8       44.65       31.82     11.50 o
  -6   9   8        2.32        5.48     10.32 o
  -5   9   8       50.86       32.24      9.15 o
  -4   9   8        0.85        2.11      6.58 o
  -3   9   8      285.35      300.07     18.99 o
  -2   9   8        4.79        5.11      8.28 o
  -1   9   8        0.08       -1.77      6.67 o
   0   9   8       17.37       16.73     10.89 o
   1   9   8       34.85       39.62     15.70 o
   2   9   8       82.25       89.59     21.42 o
   3   9   8      234.47      229.52     32.13 o
   4   9   8       45.35       48.18     18.20 o
   5   9   8       35.40       29.27     17.13 o
   6   9   8        7.45       -8.12      9.78 o
   7   9   8      152.61       94.58     19.81 o
   8   9   8        7.48        6.15     20.34 o
   9   9   8        4.46       -8.76     28.73 o
  -8  10   8      189.16      216.92     23.22 o
  -7  10   8       36.68       49.44     12.40 o
  -6  10   8       44.27        6.19     10.54 o
  -5  10   8      147.67      196.22     32.12 o
  -4  10   8        2.97        6.93     10.20 o
  -3  10   8      601.42      633.34     40.34 o
  -2  10   8      169.40      186.66     19.98 o
  -1  10   8        3.94        0.00      8.08 o
   0  10   8        0.02        7.14     14.63 o
   1  10   8       12.32       -1.07      9.99 o
   2  10   8      245.42      268.07     33.91 o
   3  10   8      140.83      143.84     29.98 o
   4  10   8       77.02      109.93     27.84 o
   5  10   8      145.68      102.44     26.77 o
   6  10   8       51.02       62.82     21.77 o
   7  10   8       57.13        1.07     18.20 o
  -6  11   8       17.98       39.43     15.85 o
  -5  11   8      240.59      234.54     26.63 o
  -4  11   8      198.14      217.23     24.84 o
  -3  11   8        0.76       11.56     10.62 o
  -2  11   8       58.45       34.66     14.36 o
  -1  11   8      349.19      349.10     39.62 o
   0  11   8       58.72       34.62     19.63 o
   1  11   8        4.56      -10.35     10.35 o
   2  11   8       38.13       32.48     18.92 o
   3  11   8       23.47       19.27     18.20 o
   4  11   8        0.70       -3.93     15.35 o
   5  11   8        7.21      -11.42     17.13 o
  -3  12   8      369.50      383.38     31.76 o
  -2  12   8       42.51       45.33     24.98 o
  -1  12   8        4.76      -14.99     14.99 o
   0  12   8      139.15      180.61     34.98 o
   1  12   8        4.44       22.49     19.63 o
   2  12   8       76.69      137.06     32.12 o
 -13   0   9       23.94       10.41     13.19 o
 -11   0   9      272.65      255.32     21.90 o
  -9   0   9      727.39      725.09     32.52 o
  -7   0   9     2064.85     1895.72     29.46 o
  -5   0   9       89.97       73.34     10.06 o
  -3   0   9     3284.79     3290.38     78.92 o
  -1   0   9      223.45      194.95      9.86 o
   1   0   9     2349.88     2223.52     42.11 o
   3   0   9     5592.90     5986.95     80.20 o
   5   0   9      128.20      118.31      8.29 o
   7   0   9      131.01      120.51     10.79 o
   9   0   9     1860.79     2086.38     97.51 o
  11   0   9      294.12      366.59     51.76 o
  13   0   9      201.77      308.39     58.18 o
 -14   1   9       46.83       25.59     10.94 o
 -13   1   9       61.37       60.10     11.71 o
 -12   1   9      141.28      135.38     14.00 o
 -11   1   9       11.37       11.03      6.79 o
 -10   1   9        2.48       -0.62      5.00 o
  -9   1   9     2376.03     2304.33     30.84 o
  -8   1   9      539.52      531.79     11.20 o
  -7   1   9      114.86      116.83      5.36 o
  -6   1   9       98.12      107.67      5.51 o
  -5   1   9     1926.52     1936.49     22.89 o
  -4   1   9     1369.70     1351.69     25.07 o
  -3   1   9       45.96       72.21      6.03 o
  -2   1   9     1461.80     1463.26     26.75 o
  -1   1   9     1624.44     1646.96     24.30 o
   0   1   9       80.21       67.37      3.40 o
   1   1   9     4322.45     4171.65     41.11 o
   2   1   9      157.03      139.47      5.67 o
   3   1   9      725.53      736.92     10.39 o
   4   1   9     2292.89     2319.18     24.75 o
   5   1   9      105.08       94.02      5.56 o
   6   1   9       98.08      121.15      6.63 o
   7   1   9      562.77      542.17     13.46 o
   8   1   9      237.69      233.41     12.38 o
   9   1   9      523.90      516.54     24.63 o
  10   1   9      330.26      379.58     49.44 o
  11   1   9        5.11        3.87     25.88 o
  12   1   9       15.36       -0.04     19.04 o
  13   1   9       67.24       77.61     34.80 o
 -14   2   9       15.11       20.75     10.89 o
 -13   2   9      231.01      281.68     19.71 o
 -12   2   9      471.89      478.92     26.72 o
 -11   2   9        0.97       -0.97      7.43 o
 -10   2   9      102.15       94.34      9.54 o
  -9   2   9        2.02       -0.44      4.57 o
  -8   2   9     1946.64     1972.14     27.01 o
  -7   2   9      899.46      860.41     18.41 o
  -6   2   9      336.17      395.10     13.45 o
  -5   2   9      242.20      282.42      6.67 o
  -4   2   9      321.49      315.27     10.25 o
  -3   2   9      929.78      979.70     16.06 o
  -2   2   9      530.72      536.27     10.65 o
  -1   2   9      671.79      670.35      8.92 o
   0   2   9      318.38      326.44      6.97 o
   1   2   9      137.55      139.08      4.44 o
   2   2   9     2510.66     2773.25     42.33 o
   3   2   9       22.79       21.82      5.15 o
   4   2   9       47.90       53.70      8.09 o
   5   2   9      633.03      713.05     12.97 o
   6   2   9      439.73      454.96     11.21 o
   7   2   9      227.29      237.09     11.71 o
   8   2   9      792.39      846.07     23.99 o
   9   2   9      111.76       97.63     14.28 o
  10   2   9       24.81        2.79     10.39 o
  11   2   9        0.61        5.69     17.02 o
  12   2   9       19.03       27.01     21.77 o
  13   2   9       39.73       16.91     49.25 o
 -13   3   9      210.62      226.34     18.05 o
 -12   3   9      394.72      435.82     28.70 o
 -11   3   9        8.70       11.31      8.93 o
 -10   3   9      185.62      177.61     14.15 o
  -9   3   9      494.46      456.84     15.79 o
  -8   3   9     1158.30     1106.28     22.28 o
  -7   3   9       41.11       38.11      5.84 o
  -6   3   9     1221.55     1222.18     21.17 o
  -5   3   9       85.59       78.32      5.81 o
  -4   3   9      117.50      135.41      6.60 o
  -3   3   9      253.75      282.03      8.18 o
  -2   3   9      477.14      505.14      9.45 o
  -1   3   9      629.31      753.86     13.86 o
   0   3   9      273.62      327.95      8.57 o
   1   3   9      232.36      318.49      6.50 o
   2   3   9     3567.55     3751.00     44.05 o
   3   3   9      166.46      238.50      8.36 o
   4   3   9      213.64      232.95      9.08 o
   5   3   9      450.76      413.88     23.84 o
   6   3   9     1108.58     1135.82     19.93 o
   7   3   9       24.45       20.09      4.77 o
   8   3   9      590.53      557.71     16.74 o
   9   3   9      526.68      572.61     29.11 o
  10   3   9      280.19      295.53     22.49 o
  11   3   9        4.97       11.32     11.74 o
  12   3   9       13.13        9.15     19.98 o
  13   3   9       10.50      -26.77     26.77 o
 -13   4   9       24.13        4.21     12.49 o
 -12   4   9       19.91       10.37     11.59 o
 -11   4   9      401.35      393.46     25.54 o
 -10   4   9      112.99       88.07     12.36 o
  -9   4   9      121.87      120.48     10.88 o
  -8   4   9       54.35       42.94      7.15 o
  -7   4   9       74.53       81.58      8.56 o
  -6   4   9     2848.15     2843.12     32.21 o
  -5   4   9      232.50      268.35     10.38 o
  -4   4   9        5.21        8.99      3.56 o
  -3   4   9      536.70      506.34     10.80 o
  -2   4   9      799.12      862.98     16.21 o
  -1   4   9     1089.37     1109.20     15.66 o
   0   4   9     2836.09     3170.21     34.42 o
   1   4   9      312.27      302.00      8.45 o
   2   4   9     2301.53     2389.34     26.13 o
   3   4   9      818.14      809.30     15.09 o
   4   4   9      941.16      922.82     22.02 o
   5   4   9      179.36      158.35      9.30 o
   6   4   9      455.26      447.40     17.76 o
   7   4   9     1381.51     1394.78     26.52 o
   8   4   9       28.91       29.87      6.33 o
   9   4   9       73.29       81.20     11.06 o
  10   4   9       48.70       35.19     12.08 o
  11   4   9        1.64       12.08     14.16 o
  12   4   9       10.01       34.01     18.31 o
 -13   5   9      112.07      122.14     20.24 o
 -12   5   9       48.90       46.47     14.21 o
 -11   5   9      675.52      706.99     32.37 o
 -10   5   9      355.71      341.49     19.79 o
  -9   5   9       66.55       49.88      9.59 o
  -8   5   9        2.24        1.56      6.13 o
  -7   5   9        0.09       -5.36      5.36 o
  -6   5   9      876.12      873.10     23.64 o
  -5   5   9      323.40      305.66     14.13 o
  -4   5   9       20.14       18.24      4.79 o
  -3   5   9      225.49      224.96     15.18 o
  -2   5   9        0.86       -2.82      2.82 o
  -1   5   9      357.85      372.30     11.14 o
   0   5   9        4.89        3.43      3.12 o
   1   5   9        2.76       -1.76      2.38 o
   2   5   9      622.86      576.99     13.40 o
   3   5   9      714.28      707.65     17.78 o
   4   5   9      318.00      313.45     11.98 o
   5   5   9      803.02      726.79     18.37 o
   6   5   9      320.71      269.86     16.44 o
   7   5   9      195.20      171.65     11.26 o
   8   5   9       75.63       84.60     10.58 o
   9   5   9      166.45      137.86     20.52 o
  10   5   9      115.04      110.57     20.21 o
  11   5   9      656.43      676.35     41.93 o
  12   5   9       18.30        2.22     17.28 o
 -12   6   9        4.48        8.15     12.67 o
 -11   6   9      531.68      491.87     37.79 o
 -10   6   9      288.59      265.05     19.04 o
  -9   6   9       11.24       17.10      8.82 o
  -8   6   9        0.02        6.63      6.80 o
  -7   6   9      422.14      419.05     24.17 o
  -6   6   9        2.90        3.33      6.05 o
  -5   6   9      185.97      204.70     14.89 o
  -4   6   9      155.18      162.44     11.41 o
  -3   6   9        2.12        5.55      4.50 o
  -2   6   9      454.70      476.04     18.50 o
  -1   6   9      370.79      407.14     12.18 o
   0   6   9        0.19       -0.07      3.42 o
   1   6   9       27.11       23.47      5.39 o
   2   6   9       26.89       37.57      6.07 o
   3   6   9      284.30      269.13     13.43 o
   4   6   9      124.74      119.50     10.49 o
   5   6   9      831.77      816.16     22.54 o
   6   6   9      215.80      211.64     16.03 o
   7   6   9      320.59      311.96     18.86 o
   8   6   9      176.76      220.39     20.57 o
   9   6   9      136.76      167.99     33.19 o
  10   6   9      128.40      144.84     31.77 o
  11   6   9      135.42      156.55     26.41 o
 -11   7   9      121.89      116.92     18.43 o
 -10   7   9       52.64       29.02     16.97 o
  -9   7   9       24.34       25.76     10.66 o
  -8   7   9       28.00       28.17      9.06 o
  -7   7   9        4.95       -0.71      9.07 o
  -6   7   9       23.05       34.36      8.62 o
  -5   7   9      102.42      112.64     11.40 o
  -4   7   9      658.93      663.70     25.46 o
  -3   7   9      126.56      139.09     11.27 o
  -2   7   9       68.71       76.15      8.70 o
  -1   7   9       87.34       99.57      9.18 o
   0   7   9        0.58        4.75      4.65 o
   1   7   9        1.40       -1.83      3.49 o
   2   7   9       25.05       33.23      5.97 o
   3   7   9     1209.81     1241.28     34.25 o
   4   7   9      219.54      235.95     41.76 o
   5   7   9        0.21        6.99      9.24 o
   6   7   9       16.84        6.43      8.31 o
   7   7   9       69.84       71.25     16.79 o
   8   7   9      166.51      156.79     23.93 o
   9   7   9      342.76      351.42     46.40 o
  10   7   9        3.80       -6.96     17.13 o
 -10   8   9        0.01       -1.26     11.31 o
  -9   8   9        8.08        8.60     14.64 o
  -8   8   9      141.91      135.01     15.03 o
  -7   8   9       30.89       23.76      8.80 o
  -6   8   9        6.02        6.69      7.02 o
  -5   8   9       24.24       19.93      7.91 o
  -4   8   9       13.97       13.72      6.86 o
  -3   8   9        2.70        4.21      5.81 o
  -2   8   9       81.20       64.78      8.92 o
  -1   8   9        5.86       -0.24      4.65 o
   0   8   9     1104.25     1024.38     25.19 o
   1   8   9     2444.57     2221.44     46.11 o
   2   8   9       34.02       64.60     16.78 o
   3   8   9       29.30       36.56     11.82 o
   4   8   9        5.82       14.70     10.30 o
   5   8   9      121.81      126.32     20.01 o
   6   8   9      206.20      230.02     34.62 o
   7   8   9      956.92      973.86     45.62 o
   8   8   9     1305.64     1265.15    148.01 o
   9   8   9       13.13        5.41     14.52 o
  10   8   9        0.09      -14.52     14.52 o
  -9   9   9      217.21      239.51     23.82 o
  -8   9   9        4.92        7.39     10.62 o
  -7   9   9      534.70      551.03     37.92 o
  -6   9   9        1.63        0.95      7.88 o
  -5   9   9      181.89      162.79     14.88 o
  -4   9   9        4.58        0.37      6.75 o
  -3   9   9       21.59       15.69      7.40 o
  -2   9   9      219.62      245.28     20.57 o
  -1   9   9        2.89       -8.92      8.92 o
   0   9   9      739.93      730.12     31.41 o
   1   9   9       84.19      102.44     22.84 o
   2   9   9      450.35      399.81     37.48 o
   3   9   9       81.48       87.80     22.49 o
   4   9   9       10.20       -0.71     12.14 o
   5   9   9       97.34       87.09     23.56 o
   6   9   9      608.19      671.81     39.09 o
   7   9   9      106.34       48.00     18.01 o
   8   9   9      127.95      112.92     22.38 o
  -8  10   9      349.96      329.27     26.64 o
  -7  10   9        2.32       -8.86     10.69 o
  -6  10   9        4.27        8.60      9.89 o
  -5  10   9      296.02      271.96     21.66 o
  -4  10   9        0.90       -8.37     12.31 o
  -3  10   9       96.96      101.19     16.89 o
  -2  10   9       18.86       20.32     10.34 o
  -1  10   9       21.77       27.97     22.31 o
   0  10   9       17.36        3.93     13.92 o
   1  10   9       13.44        3.57     14.28 o
   2  10   9      724.10      714.73     51.05 o
   3  10   9       37.40       24.27     15.70 o
   4  10   9        0.05        1.07     13.21 o
   5  10   9       39.39       33.91     19.63 o
   6  10   9       22.11       26.05     18.56 o
   7  10   9        6.22        7.14     17.85 o
  -6  11   9      847.30      853.53     42.79 o
  -5  11   9        6.49       -9.99     11.36 o
  -4  11   9      172.65      145.33     21.33 o
  -3  11   9       18.79       21.76     15.35 o
  -2  11   9        0.16       -8.57     12.85 o
  -1  11   9        7.09       35.33     17.85 o
   0  11   9        2.97        7.50     14.99 o
   1  11   9       16.52       12.49     15.35 o
   2  11   9      223.03      233.44     34.27 o
   3  11   9       45.74       33.91     18.56 o
   4  11   9       17.75       10.71     17.13 o
   5  11   9      102.53       91.02     27.13 o
  -2  12   9       11.92       -6.07     18.56 o
  -1  12   9       39.89       69.60     24.63 o
   0  12   9      145.36      209.87     37.12 o
   1  12   9      139.02      124.21     30.34 o
 -14   0  10      870.65      923.16     52.84 o
 -12   0  10      403.15      405.89     26.52 o
 -10   0  10      485.81      492.60     30.75 o
  -8   0  10     3922.70     3743.30     62.91 o
  -6   0  10     3238.62     3133.06     69.11 o
  -4   0  10     3864.63     3947.26     76.73 o
  -2   0  10      162.97      156.65     10.35 o
   0   0  10      646.72      708.48     18.95 o
   2   0  10     6079.51     6037.26     79.75 o
   4   0  10       83.49      110.28      6.20 o
   6   0  10        1.01        7.89      4.87 o
   8   0  10      104.99       96.50     15.52 o
  10   0  10        0.12       -2.50     23.20 o
  12   0  10      203.34      244.50     50.69 o
 -14   1  10        0.26       -9.25      9.25 o
 -13   1  10       79.92       61.77     11.57 o
 -12   1  10      271.18      305.98     25.71 o
 -11   1  10      388.44      348.83     16.79 o
 -10   1  10        4.08       -4.35      4.35 o
  -9   1  10      605.00      586.34     28.05 o
  -8   1  10     2074.17     2076.55     25.81 o
  -7   1  10       64.55       78.26      6.80 o
  -6   1  10       39.41       39.59      3.59 o
  -5   1  10       61.08       70.97      8.45 o
  -4   1  10      618.08      538.92     15.62 o
  -3   1  10     1429.98     1418.31     25.08 o
  -2   1  10     1691.51     1705.97     27.02 o
  -1   1  10       15.30        8.22      2.50 o
   0   1  10      251.82      303.49      6.26 o
   1   1  10      550.35      572.81     14.24 o
   2   1  10      694.43      629.35     10.54 o
   3   1  10        0.08        0.29      1.49 o
   4   1  10     1490.54     1616.12     19.18 o
   5   1  10      141.77      158.66      6.55 o
   6   1  10      317.50      329.48     13.94 o
   7   1  10      455.73      458.36     17.78 o
   8   1  10      834.77      807.03     26.15 o
   9   1  10      148.77      152.85     17.90 o
  10   1  10      349.58      367.28     34.05 o
  11   1  10       68.99       91.09     23.12 o
  12   1  10      317.41      319.63     38.05 o
  13   1  10       67.50       45.04     26.11 o
 -13   2  10      360.72      372.52     27.84 o
 -12   2  10      382.85      454.52     23.70 o
 -11   2  10      100.98       87.84     11.56 o
 -10   2  10      211.94      214.86     12.62 o
  -9   2  10      934.41      903.87     21.09 o
  -8   2  10      339.15      331.64      9.15 o
  -7   2  10     1609.24     1492.06     25.79 o
  -6   2  10     3836.32     3815.94     39.80 o
  -5   2  10        8.50        4.07      2.35 o
  -4   2  10     2265.27     2293.26     30.70 o
  -3   2  10     1749.03     1806.86     34.71 o
  -2   2  10      154.09      165.41      5.25 o
  -1   2  10      959.86      927.70     11.24 o
   0   2  10      116.35      123.79      3.95 o
   1   2  10     3318.28     3572.61     34.15 o
   2   2  10      330.90      319.95     10.52 o
   3   2  10      117.00      101.68      9.08 o
   4   2  10      460.63      481.44     14.43 o
   5   2  10      387.27      408.40      9.36 o
   6   2  10      451.15      442.72     13.89 o
   7   2  10        0.19        0.81      4.40 o
   8   2  10     1320.86     1340.81     42.68 o
   9   2  10     1634.13     1556.52     45.81 o
  10   2  10       50.58       80.18     15.05 o
  11   2  10       19.04       22.30     19.80 o
  12   2  10      283.85      297.67     67.82 o
  13   2  10       76.28       59.80     26.60 o
 -13   3  10      123.35      111.29     14.36 o
 -12   3  10       29.12       14.95     10.75 o
 -11   3  10        0.00       -7.56      7.56 o
 -10   3  10       22.20       23.63      7.46 o
  -9   3  10      881.24      815.19     20.41 o
  -8   3  10      383.23      361.43     15.03 o
  -7   3  10      552.87      522.28     14.81 o
  -6   3  10       20.92       18.49      4.50 o
  -5   3  10       36.51       33.70      4.68 o
  -4   3  10      350.69      353.36     11.52 o
  -3   3  10     1186.22     1203.10     16.76 o
  -2   3  10      377.65      362.11      8.17 o
  -1   3  10       14.45       19.16      3.33 o
   0   3  10       78.26       86.98      4.98 o
   1   3  10       12.64        9.53      2.43 o
   2   3  10      117.32      126.04      7.75 o
   3   3  10      319.77      403.21     10.67 o
   4   3  10      375.53      385.02     13.91 o
   5   3  10      323.82      303.24     10.95 o
   6   3  10      515.64      505.26     18.77 o
   7   3  10      120.22      121.11      9.86 o
   8   3  10      596.31      614.16     21.32 o
   9   3  10       33.71       17.73      9.90 o
  10   3  10       30.11       24.45     23.60 o
  11   3  10        0.31       31.84     18.61 o
  12   3  10        1.05       -9.89     20.93 o
 -13   4  10       17.67      -11.04     12.02 o
 -12   4  10       55.87       71.68     15.76 o
 -11   4  10       71.29       86.07     15.68 o
 -10   4  10      136.94      153.35     16.18 o
  -9   4  10       25.62       26.05      7.04 o
  -8   4  10      366.20      390.81     15.74 o
  -7   4  10        9.11        1.41      5.71 o
  -6   4  10       12.64        8.20      4.50 o
  -5   4  10        3.97        3.72      3.50 o
  -4   4  10        6.26        5.43      3.31 o
  -3   4  10       42.61       42.62      4.20 o
  -2   4  10       25.18       15.68      3.86 o
  -1   4  10      880.74      876.65     16.48 o
   0   4  10      264.32      237.34      6.42 o
   1   4  10     1099.97     1261.31     21.78 o
   2   4  10       11.04        8.77      2.30 o
   3   4  10        3.11        1.13      2.94 o
   4   4  10      119.67      128.45      7.98 o
   5   4  10      138.18      143.62      9.31 o
   6   4  10      459.88      437.56     13.02 o
   7   4  10     1085.18     1032.40     22.56 o
   8   4  10      660.42      616.90     18.40 o
   9   4  10      127.43      123.13     14.37 o
  10   4  10        6.93       -7.60      9.87 o
  11   4  10        3.32       -2.75     17.31 o
  12   4  10        0.30      -23.91     25.34 o
 -12   5  10        0.01        1.27     11.26 o
 -11   5  10       46.01       27.36     11.75 o
 -10   5  10       54.83       33.22      9.47 o
  -9   5  10      557.29      541.70     22.26 o
  -8   5  10       32.08       24.75      7.86 o
  -7   5  10      473.90      437.56     18.24 o
  -6   5  10      141.14      128.60     15.87 o
  -5   5  10       30.06       21.27      6.28 o
  -4   5  10     2120.65     2061.08     46.21 o
  -3   5  10       22.32       18.47      6.45 o
  -2   5  10      327.97      309.01     10.36 o
  -1   5  10      198.66      186.75      6.61 o
   0   5  10      172.86      215.14     10.14 o
   1   5  10     1077.24     1153.75     17.81 o
   2   5  10      354.54      353.90      9.61 o
   3   5  10        0.12       -2.95      2.95 o
   4   5  10      280.74      264.43     16.61 o
   5   5  10      550.11      579.07     23.14 o
   6   5  10       36.25       14.38      6.31 o
   7   5  10      365.07      336.08     15.80 o
   8   5  10      865.10      809.55     23.61 o
   9   5  10      261.26      266.95     31.23 o
  10   5  10      273.82      228.59     27.00 o
  11   5  10        0.45       23.26     18.92 o
  12   5  10        8.79        1.65     17.08 o
 -12   6  10        1.44        0.90     12.56 o
 -11   6  10      257.25      287.98     31.53 o
 -10   6  10       64.05       30.21     10.45 o
  -9   6  10      104.61       96.65     12.66 o
  -8   6  10       85.19       77.58     11.03 o
  -7   6  10      204.44      219.21     15.25 o
  -6   6  10      380.70      383.66     17.25 o
  -5   6  10        8.68       12.75      6.04 o
  -4   6  10      592.66      545.16     18.57 o
  -3   6  10      503.73      521.04     27.88 o
  -2   6  10      335.01      362.96     15.10 o
  -1   6  10      132.95      139.31     10.29 o
   0   6  10      133.73      131.61      8.20 o
   1   6  10      453.81      452.26     12.98 o
   2   6  10      269.31      231.32     11.00 o
   3   6  10      188.52      192.47     14.29 o
   4   6  10        1.62        4.51      4.57 o
   5   6  10       24.18       25.88      6.82 o
   6   6  10        2.40       -6.44      6.44 o
   7   6  10       41.56       31.22     16.61 o
   8   6  10      717.60      708.09     36.66 o
   9   6  10      129.47      136.84     22.10 o
  10   6  10      336.67      283.29     64.43 o
  11   6  10        0.38      -14.13     14.13 o
 -11   7  10       10.63        0.10     14.02 o
 -10   7  10      168.48      167.22     17.11 o
  -9   7  10        2.57       -1.49      7.28 o
  -8   7  10       38.39       25.00     11.28 o
  -7   7  10      165.01      169.78     14.58 o
  -6   7  10       91.58      108.81     12.06 o
  -5   7  10        0.22        5.99      6.11 o
  -4   7  10      140.76      109.57     13.80 o
  -3   7  10       28.96       16.45      6.38 o
  -2   7  10      162.86      200.76     12.38 o
  -1   7  10      348.54      348.81     20.92 o
   0   7  10      151.26      180.98     10.97 o
   1   7  10      349.57      377.03     11.99 o
   2   7  10      800.78      833.19     19.96 o
   3   7  10        1.69       -0.11      6.69 o
   4   7  10       28.96       21.75     10.17 o
   5   7  10       42.30       40.21      9.99 o
   6   7  10       46.42       62.82     11.45 o
   7   7  10      265.65      242.20     41.41 o
   8   7  10        4.14        3.72     13.14 o
   9   7  10        0.00        0.76     13.60 o
  10   7  10        1.51      -28.08     29.09 o
 -10   8  10       40.94       25.61     13.26 o
  -9   8  10       47.88       49.27     18.70 o
  -8   8  10      224.93      259.90     18.72 o
  -7   8  10        5.60        3.54      7.73 o
  -6   8  10        8.48       11.48      7.64 o
  -5   8  10        2.99       20.32      7.36 o
  -4   8  10        0.10       -1.31      6.27 o
  -3   8  10      114.19      120.80     11.54 o
  -2   8  10      319.32      271.12     14.46 o
  -1   8  10      274.54      251.17     19.42 o
   0   8  10      952.85      860.99     27.73 o
   1   8  10       94.28       75.92     14.22 o
   2   8  10      771.98      740.12     45.34 o
   3   8  10      513.93      549.40     50.34 o
   4   8  10      164.55      173.42     20.53 o
   5   8  10       40.72       49.30     14.58 o
   6   8  10      127.99       89.20     18.17 o
   7   8  10      132.83       66.97     16.54 o
   8   8  10        2.37       13.84     15.12 o
   9   8  10       52.47       22.22     16.38 o
  -9   9  10       22.06       28.80     13.43 o
  -8   9  10       79.92       94.36     16.74 o
  -7   9  10      134.41      139.36     15.01 o
  -6   9  10        0.21       -0.25      7.99 o
  -5   9  10       45.75       27.80      9.57 o
  -4   9  10        2.58        3.99      7.33 o
  -3   9  10        6.74       14.89      7.76 o
  -2   9  10      443.73      465.12     20.06 o
  -1   9  10        5.27        8.90     13.92 o
   0   9  10       47.46       34.62     14.63 o
   1   9  10      149.14      156.69     28.20 o
   2   9  10       17.03       45.69     17.49 o
   3   9  10      173.15      241.29     32.84 o
   4   9  10       44.82       24.27     16.78 o
   5   9  10       10.50       21.06     17.13 o
   6   9  10      487.28      497.33     35.25 o
   7   9  10      188.21      212.50     28.13 o
   8   9  10        8.97        8.54     15.52 o
  -8  10  10      236.27      297.00     35.93 o
  -7  10  10      197.13      243.84     23.34 o
  -6  10  10       49.92       41.82     13.30 o
  -5  10  10      618.31      704.31     48.96 o
  -4  10  10       84.42      104.75     46.22 o
  -3  10  10       22.19       29.10     11.60 o
  -2  10  10       17.67       -5.08      8.32 o
  -1  10  10       56.19       73.53     19.27 o
   0  10  10        0.89       13.21     16.42 o
   1  10  10       13.44        6.07     13.92 o
   2  10  10       94.93       90.30     24.98 o
   3  10  10        0.07        1.07     14.63 o
   4  10  10        9.94        3.57     15.70 o
   5  10  10      144.44      178.11     35.69 o
   6  10  10      117.10      106.36     26.41 o
   7  10  10      236.01      187.04     34.62 o
  -6  11  10       48.18       90.09     20.15 o
  -5  11  10        6.90        1.33     15.17 o
  -4  11  10       19.25      -10.34     10.34 o
  -3  11  10        0.52        4.37     15.35 o
  -2  11  10      553.68      609.72     51.05 o
  -1  11  10       56.00       24.63     17.85 o
   0  11  10        5.95        9.28     15.35 o
   1  11  10       36.06       37.12     17.85 o
   2  11  10       17.72        2.50     15.35 o
   3  11  10       18.56       12.14     17.85 o
   4  11  10      208.93      260.56     41.40 o
   5  11  10        4.27       -1.43     16.77 o
  -1  12  10      117.77      133.13     34.98 o
   0  12  10      105.03       86.02     25.34 o
 -13   0  11        0.17       -8.06     11.11 o
 -11   0  11       68.24       76.50     20.56 o
  -9   0  11      346.50      310.23     14.87 o
  -7   0  11     1443.26     1376.45     22.02 o
  -5   0  11      327.29      372.38     29.81 o
  -3   0  11     4655.12     5032.48     91.63 o
  -1   0  11      786.36      848.39     20.07 o
   1   0  11        5.51       -0.71      2.87 o
   3   0  11     5545.00     5894.74     80.53 o
   5   0  11     5211.60     5377.90     78.18 o
   7   0  11       52.55       65.60      9.36 o
   9   0  11       35.24       22.84     24.63 o
  11   0  11       13.97        7.85     26.05 o
  13   0  11      185.36      229.87     50.33 o
 -14   1  11        9.41        6.53      9.71 o
 -13   1  11      160.05      195.89     16.49 o
 -12   1  11      231.39      243.22     16.13 o
 -11   1  11      332.94      352.29     16.94 o
 -10   1  11        1.87        3.62      4.66 o
  -9   1  11      287.36      271.39      9.04 o
  -8   1  11     1041.26      991.96     22.74 o
  -7   1  11      760.59      732.55     16.20 o
  -6   1  11     1138.62     1099.33     19.59 o
  -5   1  11      277.44      279.39     19.17 o
  -4   1  11     1058.02     1042.68     22.06 o
  -3   1  11      376.41      370.69     11.99 o
  -2   1  11        4.64        5.48      3.08 o
  -1   1  11        5.59        2.91      2.46 o
   0   1  11     2920.36     3140.60     31.06 o
   1   1  11      558.38      625.25     10.49 o
   2   1  11      131.85      132.41      4.38 o
   3   1  11      143.98      158.04      6.89 o
   4   1  11       11.21       21.99      2.94 o
   5   1  11      186.07      209.16     13.65 o
   6   1  11       12.54        9.88      4.60 o
   7   1  11      469.20      512.08     15.81 o
   8   1  11      353.88      381.17     19.93 o
   9   1  11      527.46      549.41     40.16 o
  10   1  11      121.21       95.23     24.63 o
  11   1  11      635.92      592.48     48.37 o
  12   1  11       33.82        2.45     21.08 o
  13   1  11       39.76       38.75     24.48 o
 -13   2  11      338.83      416.55     35.30 o
 -12   2  11      237.23      242.00     24.96 o
 -11   2  11      202.15      201.27     15.57 o
 -10   2  11       47.56       29.86      6.98 o
  -9   2  11        3.64       -2.49      4.54 o
  -8   2  11      534.81      515.90     10.88 o
  -7   2  11       31.75       34.74      4.49 o
  -6   2  11     2989.18     2857.01     31.93 o
  -5   2  11      677.30      697.11     12.17 o
  -4   2  11       23.95       22.14      3.50 o
  -3   2  11     1201.05     1198.59     17.23 o
  -2   2  11     1210.45     1306.17     16.59 o
  -1   2  11     1105.11     1122.83     12.99 o
   0   2  11       68.18       76.79      3.64 o
   1   2  11     6008.23     6720.51     54.97 o
   2   2  11      525.12      543.54     12.13 o
   3   2  11       96.48      111.09      9.17 o
   4   2  11       28.00       16.98      4.89 o
   5   2  11      514.28      486.92     13.71 o
   6   2  11       66.25       59.99      6.68 o
   7   2  11      225.49      223.89     17.89 o
   8   2  11      503.73      551.34     18.43 o
   9   2  11     3298.35     3340.11     68.61 o
  10   2  11      160.42      180.61     34.44 o
  11   2  11        0.04       31.70     24.09 o
  12   2  11      325.62      332.14     40.69 o
 -13   3  11      145.69      149.65     16.32 o
 -12   3  11        0.00       12.19      9.71 o
 -11   3  11       51.63       31.74      8.86 o
 -10   3  11       27.05       33.88      8.01 o
  -9   3  11      118.04       89.50      8.65 o
  -8   3  11      171.75      188.98     10.90 o
  -7   3  11     1498.82     1417.61     27.26 o
  -6   3  11      503.24      491.19     13.40 o
  -5   3  11       19.70        9.72      3.59 o
  -4   3  11      412.93      409.82     11.36 o
  -3   3  11        0.28       -0.38      2.32 o
  -2   3  11        2.56        0.77      2.12 o
  -1   3  11       25.65       28.84      3.32 o
   0   3  11      259.59      260.64      8.06 o
   1   3  11       18.78       15.11      2.70 o
   2   3  11       12.45       14.99      4.23 o
   3   3  11     1371.23     1257.20     26.91 o
   4   3  11        2.97        3.89      4.07 o
   5   3  11      817.30      866.26     23.30 o
   6   3  11       33.00       24.78      5.52 o
   7   3  11       49.66       48.57      7.01 o
   8   3  11        0.01       12.07      6.68 o
   9   3  11      213.38      214.29     19.32 o
  10   3  11      255.60      254.82     22.38 o
  11   3  11        3.18        1.51     18.24 o
  12   3  11      347.98      420.71     44.60 o
 -13   4  11        6.53        4.64     14.20 o
 -12   4  11        8.71        2.81     10.23 o
 -11   4  11       32.87       -0.94      8.91 o
 -10   4  11       98.35      100.05     10.86 o
  -9   4  11       76.17       39.77      8.62 o
  -8   4  11        0.28       -3.79      5.85 o
  -7   4  11      156.37      136.08     11.22 o
  -6   4  11     1670.93     1590.99     25.86 o
  -5   4  11        0.07        1.17      3.55 o
  -4   4  11      800.25      774.55     14.51 o
  -3   4  11      431.54      443.18     14.21 o
  -2   4  11        3.58       -0.26      3.15 o
  -1   4  11       20.70       37.54      4.40 o
   0   4  11       11.05       19.02      3.62 o
   1   4  11      281.14      300.98      7.37 o
   2   4  11      993.96      998.24     16.78 o
   3   4  11      915.11      887.02     17.83 o
   4   4  11       15.56        9.95      4.25 o
   5   4  11       94.24       94.24      7.95 o
   6   4  11       27.36       15.66      4.70 o
   7   4  11      302.87      283.78     15.18 o
   8   4  11        7.24        1.06      5.97 o
   9   4  11       13.78       32.49     11.36 o
  10   4  11       68.69       70.66     14.77 o
  11   4  11      278.45      351.95     55.33 o
  12   4  11       45.37       32.84     33.19 o
 -12   5  11       13.94       21.15     13.29 o
 -11   5  11       86.54       82.18     12.78 o
 -10   5  11      234.53      235.43     17.81 o
  -9   5  11        0.31        6.67      7.59 o
  -8   5  11      200.02      186.51     27.87 o
  -7   5  11       29.66       45.00      8.44 o
  -6   5  11        0.85        6.43      5.25 o
  -5   5  11      321.97      352.23     23.13 o
  -4   5  11        0.47        3.10      4.76 o
  -3   5  11      610.90      598.53     14.92 o
  -2   5  11      403.59      433.11     12.50 o
  -1   5  11        0.20        1.29      3.87 o
   0   5  11      235.47      259.20      8.75 o
   1   5  11      523.68      494.55     10.96 o
   2   5  11      188.73      198.22      8.25 o
   3   5  11        0.80        2.16      3.94 o
   4   5  11      250.64      279.75     11.74 o
   5   5  11      682.29      615.34     32.83 o
   6   5  11        6.80        4.36      5.13 o
   7   5  11      535.83      487.80     36.89 o
   8   5  11        8.13        1.13      6.78 o
   9   5  11      470.55      459.67     37.66 o
  10   5  11        1.07      -11.40     11.40 o
  11   5  11        0.24      -19.80     28.02 o
 -12   6  11        1.95        2.28     11.74 o
 -11   6  11       42.92       32.94     10.80 o
 -10   6  11       30.70       12.86     10.25 o
  -9   6  11       84.43       72.04     11.53 o
  -8   6  11        7.42        8.85      7.72 o
  -7   6  11       52.16       61.72      9.89 o
  -6   6  11      216.75      229.52     14.68 o
  -5   6  11      568.01      569.09     34.02 o
  -4   6  11       71.23       49.25      7.95 o
  -3   6  11      203.53      230.33     12.56 o
  -2   6  11      125.42      113.69     12.57 o
  -1   6  11       46.93       54.22      6.22 o
   0   6  11      294.83      271.40     12.79 o
   1   6  11        2.60        6.08      3.56 o
   2   6  11      407.16      404.75     13.14 o
   3   6  11      852.45      795.38     19.08 o
   4   6  11      554.78      538.57     16.26 o
   5   6  11      750.09      785.36     22.36 o
   6   6  11      206.47      159.16     20.12 o
   7   6  11      411.86      408.72     28.98 o
   8   6  11       51.55       41.68     11.16 o
   9   6  11       57.46       37.51     15.97 o
  10   6  11       60.41       70.81     18.97 o
  11   6  11       14.88       17.29     17.83 o
 -11   7  11      130.41      116.56     19.17 o
 -10   7  11        2.16       13.19      9.66 o
  -9   7  11        2.32       -1.04      8.00 o
  -8   7  11       30.41       31.49      9.44 o
  -7   7  11       27.70       24.89     11.54 o
  -6   7  11       49.18       49.14     11.35 o
  -5   7  11       43.47       44.94     11.09 o
  -4   7  11       15.07        7.44      6.15 o
  -3   7  11       13.34        4.71      5.85 o
  -2   7  11      404.96      371.80     15.69 o
  -1   7  11      163.66      159.08     11.05 o
   0   7  11        0.00       -4.47      4.47 o
   1   7  11       11.73        9.20      5.00 o
   2   7  11      144.98      149.00     10.23 o
   3   7  11       88.38       80.79     14.44 o
   4   7  11       17.17       33.60     11.91 o
   5   7  11     1569.85     1476.60     93.75 o
   6   7  11      432.02      405.81     29.05 o
   7   7  11       88.29       96.12     18.55 o
   8   7  11       81.19       66.12     14.07 o
   9   7  11        0.03      -11.88     11.88 o
  10   7  11       47.38       39.59     19.46 o
 -10   8  11       53.91       91.11     15.09 o
  -9   8  11        6.66       16.40     10.51 o
  -8   8  11      221.74      257.02     19.17 o
  -7   8  11      104.00      109.32     22.15 o
  -6   8  11       35.70       34.24      8.85 o
  -5   8  11      172.54      171.28     14.47 o
  -4   8  11       16.54       24.74      7.44 o
  -3   8  11      330.75      286.28     15.97 o
  -2   8  11       50.49       49.02      8.41 o
  -1   8  11     1032.27     1055.90     26.77 o
   0   8  11      570.88      511.03     22.98 o
   1   8  11      240.59      247.56     22.19 o
   2   8  11       35.54       61.75     18.20 o
   3   8  11      417.53      353.40     34.63 o
   4   8  11       74.71       84.43     16.45 o
   5   8  11       97.25       99.43     18.39 o
   6   8  11       80.28       85.91     18.69 o
   7   8  11      277.83      279.65     28.90 o
   8   8  11       30.19       11.53     16.60 o
   9   8  11       42.80       36.65     18.47 o
  -9   9  11       13.10       21.58     14.14 o
  -8   9  11      421.16      460.01     25.00 o
  -7   9  11      299.44      341.87     25.27 o
  -6   9  11      466.52      484.41     38.13 o
  -5   9  11       56.29       62.91     14.73 o
  -4   9  11        3.67        0.38      7.57 o
  -3   9  11        0.85        8.69      6.95 o
  -2   9  11      204.75      187.18     14.60 o
  -1   9  11       37.59       50.07     13.92 o
   0   9  11      292.32      247.01     31.05 o
   1   9  11        3.57       15.35     13.56 o
   2   9  11        3.17       14.28     15.70 o
   3   9  11       30.98        9.99     15.35 o
   4   9  11       39.58       62.46     19.99 o
   5   9  11      117.69      166.69     31.05 o
   6   9  11        2.32        0.58     12.59 o
   7   9  11      391.86      324.35     32.14 o
   8   9  11       23.95        0.13     23.38 o
  -7  10  11      894.52      910.76     37.64 o
  -6  10  11      133.05      144.09     22.69 o
  -5  10  11        1.02       -8.57      8.57 o
  -4  10  11        2.50       16.06     15.70 o
  -3  10  11      383.51      349.75     38.19 o
  -2  10  11      321.91      322.33     38.19 o
  -1  10  11        1.09        0.71     11.78 o
   0  10  11       42.17       25.34     15.35 o
   1  10  11        3.25        5.00     13.21 o
   2  10  11      307.00      349.46     37.12 o
   3  10  11        0.90       -3.57     16.42 o
   4  10  11       28.54       38.55     19.99 o
   5  10  11        2.60        2.14     17.13 o
   6  10  11        0.73        0.71     14.63 o
  -5  11  11        0.96      -13.38     13.38 o
  -4  11  11       18.42       11.19     13.61 o
  -3  11  11       20.11        6.78     16.06 o
  -2  11  11       44.47       65.32     24.27 o
  -1  11  11       50.90       65.67     23.91 o
   0  11  11       29.82       18.56     17.49 o
   1  11  11       49.66       52.11     23.20 o
   2  11  11      336.68      367.31     42.12 o
   3  11  11       38.91       39.62     22.13 o
   4  11  11       56.25       12.49     19.27 o
 -12   0  12        0.92      -10.40     12.04 o
 -10   0  12      280.89      310.14     16.60 o
  -8   0  12      231.90      248.77     13.70 o
  -6   0  12      738.73      633.89     27.58 o
  -4   0  12      337.29      310.87     17.08 o
  -2   0  12        0.08        4.10      5.89 o
   0   0  12     3781.16     3799.84     58.46 o
   2   0  12     1181.33     1126.60     21.45 o
   4   0  12     9585.76    10375.19    148.95 o
   6   0  12       78.72       96.82      9.91 o
   8   0  12      303.74      388.38     26.33 o
  10   0  12     6441.64     6709.00    218.96 o
  12   0  12      176.80      225.23     51.04 o
 -13   1  12        5.66        8.87      8.50 o
 -12   1  12      218.60      221.95     16.04 o
 -11   1  12      134.29      187.57     15.79 o
 -10   1  12      104.26      109.28      8.35 o
  -9   1  12        1.56        0.17      3.52 o
  -8   1  12     1442.36     1347.16     20.35 o
  -7   1  12     1159.09     1105.90     20.21 o
  -6   1  12      421.49      421.63      9.15 o
  -5   1  12       69.92       64.30      7.67 o
  -4   1  12      389.61      366.38     13.06 o
  -3   1  12      771.31      744.61     28.28 o
  -2   1  12     1509.65     1577.03     26.78 o
  -1   1  12     1521.19     1579.57     23.49 o
   0   1  12      790.86      800.29     13.67 o
   1   1  12       28.61       19.07      2.71 o
   2   1  12      243.98      270.45      6.38 o
   3   1  12       44.56       63.31      4.82 o
   4   1  12       21.51       22.59      2.95 o
   5   1  12       56.71       54.88      5.90 o
   6   1  12      218.01      205.92     14.35 o
   7   1  12     1232.02     1238.06     25.03 o
   8   1  12       45.58       36.70     12.88 o
   9   1  12      214.86      223.45     54.08 o
  10   1  12     1049.08     1008.44     52.39 o
  11   1  12       16.63        4.73     23.56 o
  12   1  12       18.05        5.91     21.16 o
 -13   2  12        0.28       -5.47      9.24 o
 -12   2  12      350.88      313.32     17.86 o
 -11   2  12       25.77       23.70      7.67 o
 -10   2  12      684.08      729.79     21.34 o
  -9   2  12        2.95       -3.46      3.46 o
  -8   2  12      106.94       96.34      6.75 o
  -7   2  12      138.61      131.65      9.22 o
  -6   2  12       13.94        7.74      4.01 o
  -5   2  12      200.02      196.32      6.64 o
  -4   2  12       54.45       56.91      6.52 o
  -3   2  12        9.02       13.22      2.68 o
  -2   2  12     2310.29     2366.75     25.77 o
  -1   2  12        0.72        4.08      1.56 o
   0   2  12     1195.08     1202.34     14.00 o
   1   2  12       45.74       59.53      3.29 o
   2   2  12      720.96      811.50     15.61 o
   3   2  12      877.45     1031.51     24.23 o
   4   2  12       44.32       42.44      6.08 o
   5   2  12      143.14      164.20      9.19 o
   6   2  12       52.46       63.00      7.30 o
   7   2  12       70.74       85.99      8.37 o
   8   2  12       11.35        5.81      5.82 o
   9   2  12      937.34     1023.10     44.64 o
  10   2  12        2.79       -5.60     15.48 o
  11   2  12        3.25      -16.38     21.06 o
  12   2  12      161.03      196.90     34.20 o
 -13   3  12       19.55       -6.62     14.37 o
 -12   3  12      273.53      269.72     24.11 o
 -11   3  12      377.15      374.62     18.88 o
 -10   3  12        1.78        3.53      6.52 o
  -9   3  12      117.20      141.45     10.49 o
  -8   3  12       20.02       26.68      6.30 o
  -7   3  12     2169.91     1993.74     56.80 o
  -6   3  12     1155.10     1100.92     20.59 o
  -5   3  12      174.63      197.12      9.58 o
  -4   3  12       92.92       97.16      6.55 o
  -3   3  12       74.61       92.58      5.54 o
  -2   3  12       69.46       75.90      5.15 o
  -1   3  12      160.52      191.85      6.76 o
   0   3  12     2197.57     2026.17     25.69 o
   1   3  12      258.28      274.80      7.38 o
   2   3  12      388.18      413.49     13.82 o
   3   3  12      288.53      280.71     12.06 o
   4   3  12      360.23      333.68     13.68 o
   5   3  12      154.47      169.01     11.58 o
   6   3  12      664.55      665.66     17.94 o
   7   3  12       18.92       13.57      5.75 o
   8   3  12        0.28       -0.71      8.50 o
   9   3  12      113.08       95.37     13.86 o
  10   3  12      197.74      219.56     45.51 o
  11   3  12       40.98       43.02     22.68 o
  12   3  12       22.21       60.84     42.83 o
 -13   4  12       18.79       24.90     16.76 o
 -12   4  12      419.90      399.26     28.36 o
 -11   4  12      172.65      153.70     13.95 o
 -10   4  12       89.05       78.85     10.47 o
  -9   4  12       40.83       52.95      8.60 o
  -8   4  12      629.06      605.20     19.58 o
  -7   4  12      806.13      723.31     20.13 o
  -6   4  12      490.97      476.05     13.96 o
  -5   4  12      201.19      191.00      9.12 o
  -4   4  12      885.00      853.56     23.65 o
  -3   4  12      456.07      414.62     10.84 o
  -2   4  12        1.49        1.37      3.10 o
  -1   4  12       21.30       25.27      4.23 o
   0   4  12       18.15       23.93      7.64 o
   1   4  12     1977.81     1951.00     25.60 o
   2   4  12      682.74      672.76     16.46 o
   3   4  12      278.13      303.52     13.50 o
   4   4  12       21.26       10.47      3.94 o
   5   4  12      223.25      198.89     10.07 o
   6   4  12      168.08      140.00     13.56 o
   7   4  12      198.21      203.73     13.91 o
   8   4  12      129.40      125.93     15.40 o
   9   4  12      222.28      193.95     19.91 o
  10   4  12       61.72       25.15     20.07 o
  11   4  12       29.47       23.91     27.48 o
  12   4  12       37.06       44.26     37.48 o
 -12   5  12      359.35      446.88     30.42 o
 -11   5  12       23.47       26.38     10.75 o
 -10   5  12       34.36       27.94      9.86 o
  -9   5  12      408.82      384.81     19.95 o
  -8   5  12      177.54      183.90     14.67 o
  -7   5  12       62.42       45.40      8.54 o
  -6   5  12        0.79       -6.05      7.47 o
  -5   5  12        0.74       -4.45      4.95 o
  -4   5  12        0.05       -4.23      4.23 o
  -3   5  12      150.72      175.54     11.27 o
  -2   5  12        4.40        0.45      3.58 o
  -1   5  12       38.02       37.98      5.20 o
   0   5  12        6.85        5.72      3.69 o
   1   5  12       91.81       82.56      9.33 o
   2   5  12       25.19       23.59      4.31 o
   3   5  12      191.51      194.91      9.74 o
   4   5  12     1012.57      955.32     30.56 o
   5   5  12      696.80      689.26     22.32 o
   6   5  12      256.08      250.20     15.80 o
   7   5  12        0.40       -2.31      5.78 o
   8   5  12       74.82       70.84     11.00 o
   9   5  12       31.50       15.45     14.28 o
  10   5  12       62.35       65.67     17.61 o
  11   5  12      339.39      394.08     63.89 o
 -12   6  12       13.55       14.83     13.20 o
 -11   6  12       90.27       76.58     15.51 o
 -10   6  12        4.43        8.78      8.47 o
  -9   6  12      132.77      106.03     13.91 o
  -8   6  12        2.76        5.91      7.93 o
  -7   6  12       24.40       28.74      8.31 o
  -6   6  12       87.74       86.03     11.95 o
  -5   6  12      116.77      102.25     10.53 o
  -4   6  12      735.02      726.13     25.07 o
  -3   6  12      869.93      811.34     22.17 o
  -2   6  12      167.53      184.30     11.66 o
  -1   6  12       69.72       84.70      9.36 o
   0   6  12      104.65       96.84      7.53 o
   1   6  12      418.66      437.84     20.62 o
   2   6  12     1095.47     1107.63     23.58 o
   3   6  12      773.73      750.80     47.49 o
   4   6  12      710.96      662.98     33.60 o
   5   6  12       37.21       23.00      7.42 o
   6   6  12     1244.96     1283.65     57.31 o
   7   6  12      296.76      323.14     29.22 o
   8   6  12       85.75       59.52     12.71 o
   9   6  12        3.00       18.19     18.92 o
  10   6  12        6.40        4.93     20.34 o
  11   6  12       15.03       29.83     17.67 o
 -11   7  12       81.97       73.57     14.15 o
 -10   7  12       41.02       44.19     11.88 o
  -9   7  12        4.83        8.85      9.36 o
  -8   7  12       74.51       67.36     13.83 o
  -7   7  12        6.42        2.49      6.71 o
  -6   7  12      621.36      624.66     22.88 o
  -5   7  12        0.00       -1.17      6.35 o
  -4   7  12       11.66       16.02      6.60 o
  -3   7  12      849.43      812.16     23.50 o
  -2   7  12        8.88        1.10      5.56 o
  -1   7  12       36.08       39.55      6.94 o
   0   7  12      118.53      136.79     13.43 o
   1   7  12        7.74        2.39      4.48 o
   2   7  12      100.40      120.90      9.91 o
   3   7  12      574.18      505.89     26.38 o
   4   7  12      270.12      251.02     22.86 o
   5   7  12        0.08       16.87     13.21 o
   6   7  12      210.65      228.96     25.02 o
   7   7  12      284.52      246.54     39.98 o
   8   7  12        9.97       13.74     10.00 o
   9   7  12       14.81       -2.49     18.74 o
  10   7  12       23.48       21.64     17.28 o
 -10   8  12        9.01        4.06     10.32 o
  -9   8  12       36.62       23.96     11.90 o
  -8   8  12        5.53        2.23     13.14 o
  -7   8  12      151.19      136.46     15.92 o
  -6   8  12      104.26      137.30     18.12 o
  -5   8  12      957.86      943.90     28.42 o
  -4   8  12      410.47      406.92     19.25 o
  -3   8  12       49.41       48.20      8.97 o
  -2   8  12      264.87      278.41     15.68 o
  -1   8  12      295.62      232.81     14.67 o
   0   8  12        0.02       -2.01      5.78 o
   1   8  12       59.15       44.38     13.85 o
   2   8  12       61.19       70.16     21.77 o
   3   8  12       88.18      103.15     22.13 o
   4   8  12       30.59       55.87     14.71 o
   5   8  12       72.65       54.73     15.34 o
   6   8  12       96.87       93.73     18.70 o
   7   8  12      255.47      231.46     26.89 o
   8   8  12      209.37      196.54     27.52 o
   9   8  12       64.06       30.66     17.29 o
  -9   9  12        1.26       -2.31     11.10 o
  -8   9  12      350.45      424.81     24.86 o
  -7   9  12      185.23      158.64     16.61 o
  -6   9  12       78.34      102.96     13.80 o
  -5   9  12       34.67       43.40     11.64 o
  -4   9  12       41.36       34.19     10.05 o
  -3   9  12       70.56       42.71      9.63 o
  -2   9  12      387.49      435.13     24.19 o
  -1   9  12        0.29        4.59     10.11 o
   0   9  12       48.81       37.83     15.70 o
   1   9  12       72.90       73.53     20.70 o
   2   9  12       14.21       42.47     18.92 o
   3   9  12       33.86       12.85     15.70 o
   4   9  12      173.14      207.74     34.27 o
   5   9  12       89.81       58.54     22.13 o
   6   9  12        4.88        8.21     16.77 o
   7   9  12       12.38       -3.63     12.60 o
   8   9  12      422.83      421.43     37.64 o
  -7  10  12      148.55      172.58     21.24 o
  -6  10  12      161.22      201.43     21.74 o
  -5  10  12      139.68      148.85     18.47 o
  -4  10  12       29.93       25.56     12.73 o
  -3  10  12      185.81      213.80     33.55 o
  -2  10  12      157.19      155.98     30.34 o
  -1  10  12       74.58       77.10     22.84 o
   0  10  12        0.00        6.07     12.85 o
   1  10  12        2.34      -10.35     14.28 o
   2  10  12       14.54        0.00     14.28 o
   3  10  12      190.72      170.26     32.12 o
   4  10  12       16.11       -4.64     15.35 o
   5  10  12       16.14        2.50     17.49 o
   6  10  12      180.72      100.30     27.13 o
  -5  11  12       96.25       78.73     20.17 o
  -4  11  12       97.17      103.51     28.91 o
  -3  11  12       11.69       12.49     18.56 o
  -2  11  12       11.11       16.06     18.20 o
  -1  11  12       64.19       41.40     21.77 o
   0  11  12       28.26       26.77     19.63 o
   1  11  12       83.34       77.45     24.98 o
   2  11  12       89.19       79.95     26.77 o
   3  11  12       44.23       26.77     19.63 o
   4  11  12      370.96      333.40     41.76 o
 -13   0  13        5.57       -0.62     12.90 o
 -11   0  13       39.07       41.92      8.90 o
  -9   0  13      936.88      959.24     27.96 o
  -7   0  13     2415.96     2226.33     59.22 o
  -5   0  13        7.54       -1.60      5.74 o
  -3   0  13        1.86        1.00      4.82 o
  -1   0  13      383.46      398.18     14.22 o
   1   0  13     3074.47     3186.00     60.93 o
   3   0  13      722.89      769.85     17.91 o
   5   0  13     2072.15     2154.14     39.03 o
   7   0  13     1887.56     1834.86     73.05 o
   9   0  13       59.34       60.32     27.48 o
  11   0  13     1832.56     1830.35    106.07 o
 -13   1  13       38.69       41.80     10.61 o
 -12   1  13        8.72        7.33      8.78 o
 -11   1  13      125.41      143.48     15.34 o
 -10   1  13      217.80      227.63      9.88 o
  -9   1  13        4.63        4.19      3.56 o
  -8   1  13        0.52       11.50      5.01 o
  -7   1  13      155.13      153.62      8.54 o
  -6   1  13        0.01        0.74      4.95 o
  -5   1  13      145.30      178.32     15.40 o
  -4   1  13       19.42       29.67      7.26 o
  -3   1  13      510.03      489.83     14.49 o
  -2   1  13       14.82       10.56      3.28 o
  -1   1  13     1102.60     1093.97     25.62 o
   0   1  13       68.23       66.04      4.08 o
   1   1  13      617.48      690.84     11.93 o
   2   1  13      921.38     1004.28     14.37 o
   3   1  13      486.44      482.70     10.72 o
   4   1  13      542.65      538.59     12.59 o
   5   1  13      711.84      769.84     17.21 o
   6   1  13     1247.28     1187.13     23.33 o
   7   1  13      785.56      792.75     24.22 o
   8   1  13      107.52      110.14     18.08 o
   9   1  13       38.58       34.10     16.61 o
  10   1  13      473.69      514.25     78.89 o
  11   1  13      235.80      293.98     36.54 o
  12   1  13       82.49       79.77     27.26 o
 -13   2  13       48.24       31.78     15.38 o
 -12   2  13       71.34       74.77     13.85 o
 -11   2  13       45.31       48.41      8.69 o
 -10   2  13       55.89       74.14      9.23 o
  -9   2  13      344.71      323.04      9.94 o
  -8   2  13        0.44        0.03      3.36 o
  -7   2  13      269.91      245.31      8.27 o
  -6   2  13        0.01       -1.54      3.46 o
  -5   2  13        0.97       -0.42      2.37 o
  -4   2  13        4.26        2.32      2.58 o
  -3   2  13      404.16      374.18      8.96 o
  -2   2  13     2177.06     2194.64     24.73 o
  -1   2  13       47.29       62.40      3.13 o
   0   2  13       36.04       58.54      3.42 o
   1   2  13     1008.26     1054.67     14.80 o
   2   2  13      164.87      185.60      9.28 o
   3   2  13      117.44      120.39      7.39 o
   4   2  13        6.27       10.07      3.72 o
   5   2  13     2796.66     2875.77     40.20 o
   6   2  13      142.93      144.52      9.87 o
   7   2  13       44.56       47.25      9.79 o
   8   2  13       61.58       37.78      9.18 o
   9   2  13      469.66      506.40     45.13 o
  10   2  13       69.22       54.44     22.76 o
  11   2  13        5.28       15.17     19.78 o
  12   2  13      157.63      204.87     35.21 o
 -13   3  13      184.55      175.30     25.19 o
 -12   3  13      241.76      223.86     20.29 o
 -11   3  13      144.70      142.59     13.32 o
 -10   3  13      320.32      362.08     20.87 o
  -9   3  13       13.68        5.93      5.65 o
  -8   3  13        9.30        2.93      4.79 o
  -7   3  13      597.37      592.92     16.03 o
  -6   3  13     1684.96     1633.02     28.72 o
  -5   3  13      396.66      404.80     16.05 o
  -4   3  13       23.78       19.47      4.08 o
  -3   3  13      331.47      347.79      9.90 o
  -2   3  13       29.94       40.04      3.92 o
  -1   3  13      275.53      281.69      8.22 o
   0   3  13      207.11      210.20      7.42 o
   1   3  13      714.27      656.40     12.16 o
   2   3  13       19.89       29.14      5.56 o
   3   3  13      477.21      440.45     15.10 o
   4   3  13      108.30       82.78      8.54 o
   5   3  13       76.26       75.83      7.39 o
   6   3  13      569.36      582.67     17.11 o
   7   3  13      565.98      597.45     18.45 o
   8   3  13      591.88      563.91     21.50 o
   9   3  13      549.92      553.42     28.44 o
  10   3  13        1.26        6.18     18.38 o
  11   3  13       62.69       38.37     22.68 o
  12   3  13       29.08       38.01     24.23 o
 -12   4  13       49.00       60.92     15.85 o
 -11   4  13      204.88      210.85     16.53 o
 -10   4  13      119.70      138.65     16.22 o
  -9   4  13       18.92       10.19      6.65 o
  -8   4  13      348.77      355.05     19.44 o
  -7   4  13      597.40      521.77     17.46 o
  -6   4  13      104.87       98.75      7.77 o
  -5   4  13      736.41      741.52     16.55 o
  -4   4  13      736.99      711.61     14.26 o
  -3   4  13        0.00       -0.92      2.59 o
  -2   4  13     2189.73     2128.60     31.15 o
  -1   4  13       73.47       62.92      5.91 o
   0   4  13       50.66       66.64      5.39 o
   1   4  13        0.81       -1.81      2.60 o
   2   4  13       17.41       25.11      5.15 o
   3   4  13       92.26      104.39      9.40 o
   4   4  13      825.60      787.02     34.84 o
   5   4  13      171.44      142.47     11.70 o
   6   4  13      766.68      755.75     24.97 o
   7   4  13       18.45        7.91      6.40 o
   8   4  13      148.53      121.91     12.28 o
   9   4  13        0.94       -4.31      7.48 o
  10   4  13       29.16       14.56     18.65 o
  11   4  13       43.57       39.83     24.60 o
 -12   5  13      375.77      388.02     39.37 o
 -11   5  13        4.53       -1.02      8.03 o
 -10   5  13      317.06      309.77     19.86 o
  -9   5  13       70.19       61.74     11.17 o
  -8   5  13        0.00        2.95      6.40 o
  -7   5  13      233.80      212.36     14.93 o
  -6   5  13     2554.50     2546.48     45.79 o
  -5   5  13      246.38      246.37     14.09 o
  -4   5  13      129.54      134.68     12.62 o
  -3   5  13      175.80      164.82     12.64 o
  -2   5  13        0.02       -0.69      3.52 o
  -1   5  13      733.39      717.89     16.52 o
   0   5  13       37.55       48.19      5.36 o
   1   5  13       95.60       84.32     11.30 o
   2   5  13       59.88       76.71      7.78 o
   3   5  13      896.82      875.37     23.59 o
   4   5  13     1809.22     1795.37     36.44 o
   5   5  13      252.22      250.54     16.69 o
   6   5  13       25.14       37.68      8.69 o
   7   5  13      253.01      276.15     16.48 o
   8   5  13      120.37      109.59     12.75 o
   9   5  13        7.89       -7.75     11.34 o
  10   5  13       28.15       -1.82     19.99 o
  11   5  13       53.46       85.30     37.83 o
 -11   6  13      374.04      410.79     25.00 o
 -10   6  13        2.57       15.96      9.63 o
  -9   6  13       64.49       84.55     12.31 o
  -8   6  13      222.30      218.85     17.26 o
  -7   6  13        0.56       11.68      9.38 o
  -6   6  13        2.06       11.04      6.86 o
  -5   6  13      526.69      515.48     27.05 o
  -4   6  13      279.20      221.36     13.48 o
  -3   6  13     1376.23     1384.48     30.07 o
  -2   6  13        3.05        3.89      5.02 o
  -1   6  13      106.99      104.35      8.41 o
   0   6  13     1378.88     1356.93     29.34 o
   1   6  13       86.58      101.21      8.87 o
   2   6  13      635.48      561.99     18.98 o
   3   6  13       83.55       72.95      9.52 o
   4   6  13        2.97       -0.36      6.02 o
   5   6  13      178.12      171.70     16.21 o
   6   6  13      762.96      758.92     56.41 o
   7   6  13      162.09      146.05     16.92 o
   8   6  13       41.90       43.05     11.28 o
   9   6  13        0.07       12.27     14.52 o
  10   6  13       38.98       30.02     16.70 o
 -11   7  13      205.74      228.53     21.36 o
 -10   7  13      216.57      185.28     18.16 o
  -9   7  13       60.53       55.16     12.29 o
  -8   7  13      297.76      286.67     19.17 o
  -7   7  13        7.61        7.41      7.80 o
  -6   7  13     1328.99     1394.92     34.54 o
  -5   7  13      815.00      811.82     25.67 o
  -4   7  13       17.46       34.73     10.79 o
  -3   7  13     1007.23      915.79     46.31 o
  -2   7  13      494.28      436.93     17.32 o
  -1   7  13      419.91      379.38     16.00 o
   0   7  13      571.28      529.96     19.39 o
   1   7  13       13.40       -1.16      5.08 o
   2   7  13       49.54       64.03     10.05 o
   3   7  13      366.85      368.55     26.79 o
   4   7  13      227.18      282.36     28.02 o
   5   7  13      104.58      176.44     21.86 o
   6   7  13      383.29      469.97     33.73 o
   7   7  13       77.67       45.18     17.67 o
   8   7  13       33.50       44.96     14.47 o
   9   7  13       22.72       -0.35     13.68 o
 -10   8  13      183.25      192.06     47.71 o
  -9   8  13        0.07        7.75      9.53 o
  -8   8  13       61.06       82.80     13.27 o
  -7   8  13      102.79       96.82     13.38 o
  -6   8  13       36.11       17.90      9.63 o
  -5   8  13      400.23      406.56     21.64 o
  -4   8  13       43.64       61.70     10.01 o
  -3   8  13        3.25        1.46      6.16 o
  -2   8  13      226.94      202.20     14.31 o
  -1   8  13        0.93        4.72      7.64 o
   0   8  13      278.64      242.99     17.99 o
   1   8  13       10.45       11.67      8.43 o
   2   8  13      240.25      233.92     22.41 o
   3   8  13      106.20      140.99     27.48 o
   4   8  13       80.66       68.23     14.85 o
   5   8  13       11.31       14.06     12.43 o
   6   8  13       26.06       28.09     31.41 o
   7   8  13       81.91       45.74     28.20 o
   8   8  13      118.68      150.22     25.90 o
   9   8  13      312.51      398.02     94.59 o
  -8   9  13        1.35        9.08     10.03 o
  -7   9  13      289.14      303.88     24.23 o
  -6   9  13       24.41       25.49     11.64 o
  -5   9  13       47.12       24.56      9.64 o
  -4   9  13       26.92       20.45      9.07 o
  -3   9  13      243.47      258.45     17.16 o
  -2   9  13       11.38       21.12     10.12 o
  -1   9  13       38.64        4.54     10.02 o
   0   9  13      168.03      244.50     31.77 o
   1   9  13      464.16      481.20     42.12 o
   2   9  13       68.35       73.53     21.77 o
   3   9  13       47.85       43.54     20.34 o
   4   9  13       25.45        8.92     16.42 o
   5   9  13        3.35       16.42     15.70 o
   6   9  13        1.22       -9.99     15.35 o
   7   9  13        2.52      -12.13     19.09 o
  -7  10  13       21.36       22.42     13.14 o
  -6  10  13        4.33       -3.83     10.98 o
  -5  10  13        6.00       19.61     13.29 o
  -4  10  13      155.09      201.67     35.34 o
  -3  10  13        2.96       26.05     17.49 o
  -2  10  13      416.11      458.34     43.19 o
  -1  10  13       30.59       25.34     17.85 o
   0  10  13       43.59       49.97     21.77 o
   1  10  13       13.43        6.07     14.28 o
   2  10  13      139.89      164.54     31.05 o
   3  10  13      269.60      407.99     42.48 o
   4  10  13       97.84       91.73     25.70 o
   5  10  13        2.57      -15.70     15.70 o
   6  10  13       51.37        8.21     19.63 o
  -4  11  13       74.82       91.37     27.48 o
  -3  11  13      108.27      112.07     28.20 o
  -2  11  13        8.37       -2.50     14.99 o
  -1  11  13      181.18      184.89     34.98 o
   0  11  13       35.60       50.33     19.99 o
   1  11  13       77.37      118.86     27.13 o
   2  11  13       49.13       48.54     22.84 o
   3  11  13       56.58      100.65     27.84 o
 -12   0  14      284.41      218.78     33.74 o
 -10   0  14        2.05       -2.02      6.40 o
  -8   0  14      873.77      780.36     21.39 o
  -6   0  14      306.56      237.68     18.34 o
  -4   0  14        6.71        5.00      9.10 o
  -2   0  14      532.33      551.97     28.74 o
   0   0  14     1006.20     1082.40     26.83 o
   2   0  14       61.17       62.35      9.14 o
   4   0  14      685.41      678.89     19.23 o
   6   0  14      245.25      162.32     26.77 o
   8   0  14      286.25      308.40     25.81 o
  10   0  14        2.15        1.43     26.05 o
  12   0  14       65.55       83.88     41.40 o
 -13   1  14        0.01       -8.07      8.07 o
 -12   1  14       17.58        4.16      7.94 o
 -11   1  14       21.67       15.90      6.49 o
 -10   1  14      543.03      578.06     15.46 o
  -9   1  14        1.32       -4.61      4.61 o
  -8   1  14       55.78       55.29      6.92 o
  -7   1  14      287.19      275.83     10.74 o
  -6   1  14      477.40      474.98     17.68 o
  -5   1  14        2.10        4.74      4.88 o
  -4   1  14      284.47      274.72     12.12 o
  -3   1  14      200.64      179.10      9.59 o
  -2   1  14     1410.63     1414.96     25.88 o
  -1   1  14      550.96      559.97     12.29 o
   0   1  14       14.20       14.78      3.68 o
   1   1  14      704.82      897.65     14.47 o
   2   1  14       41.35       45.05      3.61 o
   3   1  14       95.95       97.47      4.34 o
   4   1  14       48.46       62.73      5.96 o
   5   1  14        9.93        9.49      4.37 o
   6   1  14        4.12        6.36      7.47 o
   7   1  14      197.17      200.54     14.68 o
   8   1  14      473.22      500.23     21.65 o
   9   1  14       99.46      105.31     21.96 o
  10   1  14      218.42      253.96     33.54 o
  11   1  14      419.16      431.11    100.31 o
  12   1  14       19.10       16.26     22.50 o
 -13   2  14       13.62        0.79      9.59 o
 -12   2  14      211.88      274.06     18.10 o
 -11   2  14       47.35       34.73      8.22 o
 -10   2  14        2.22        2.88      5.03 o
  -9   2  14      441.75      427.36     14.19 o
  -8   2  14      151.85      138.96      8.75 o
  -7   2  14       40.54       27.36      5.37 o
  -6   2  14        0.27        0.26      3.52 o
  -5   2  14      185.17      197.08      6.77 o
  -4   2  14        0.66        1.29      2.73 o
  -3   2  14       75.69       93.23      5.54 o
  -2   2  14      618.94      604.49     11.06 o
  -1   2  14     1464.27     1495.49     18.92 o
   0   2  14      423.42      462.22      8.19 o
   1   2  14      323.28      304.57     11.63 o
   2   2  14       51.02       47.41      5.09 o
   3   2  14      460.32      489.29     13.21 o
   4   2  14      207.12      236.35     10.05 o
   5   2  14      410.10      458.76     17.88 o
   6   2  14       29.92       36.80      7.88 o
   7   2  14      321.10      316.02     14.20 o
   8   2  14        0.17       -6.95      6.95 o
   9   2  14        6.19        1.79     10.28 o
  10   2  14       36.35       28.55     19.02 o
  11   2  14       48.68       49.03     23.72 o
  12   2  14       36.07       55.60     26.72 o
 -13   3  14        5.52       -4.70     10.31 o
 -12   3  14       16.17       -0.06      9.79 o
 -11   3  14      256.62      256.60     16.59 o
 -10   3  14        4.89       -2.04      6.43 o
  -9   3  14      321.85      322.85     12.01 o
  -8   3  14        2.88        4.92      4.81 o
  -7   3  14        1.93        2.54      4.63 o
  -6   3  14     2207.36     2164.85     34.46 o
  -5   3  14        5.55        5.68      3.80 o
  -4   3  14       22.70       10.70      3.51 o
  -3   3  14      113.34       99.29      8.98 o
  -2   3  14      123.38      125.77      6.04 o
  -1   3  14       73.65       74.58      5.16 o
   0   3  14     1260.85     1246.47     19.28 o
   1   3  14      326.05      316.03      8.37 o
   2   3  14       37.68       41.98      7.52 o
   3   3  14      590.37      547.42     17.16 o
   4   3  14        4.51        5.47      5.13 o
   5   3  14       64.76       47.60      6.48 o
   6   3  14      139.13      135.26     12.13 o
   7   3  14      124.15      108.57      9.75 o
   8   3  14       97.79      102.16     11.29 o
   9   3  14       47.00       67.93     18.90 o
  10   3  14        0.23       -9.99     17.16 o
  11   3  14      100.40       85.08     27.13 o
 -12   4  14       34.99       50.30     10.93 o
 -11   4  14       75.01       59.57     10.66 o
 -10   4  14        0.21        0.82      6.75 o
  -9   4  14      161.69      155.51     12.80 o
  -8   4  14      299.46      289.28     15.05 o
  -7   4  14       11.23        4.18      5.55 o
  -6   4  14      308.83      312.70     17.43 o
  -5   4  14      521.29      455.95     16.17 o
  -4   4  14      188.37      188.66      8.38 o
  -3   4  14       83.06       85.11      7.67 o
  -2   4  14      203.30      207.35      9.57 o
  -1   4  14      898.30      926.43     18.33 o
   0   4  14      642.63      680.61     14.14 o
   1   4  14       83.06       68.61      7.61 o
   2   4  14        0.85        0.01      4.83 o
   3   4  14      963.64      891.46     23.31 o
   4   4  14       26.90       28.75      6.97 o
   5   4  14      179.98      183.76     15.56 o
   6   4  14       24.28       31.74      6.44 o
   7   4  14      509.55      470.12     17.69 o
   8   4  14        3.27       -3.51      7.08 o
   9   4  14       12.71        6.39     11.04 o
  10   4  14       17.74       12.52     19.31 o
  11   4  14       18.71       19.63     21.44 o
 -12   5  14      235.18      207.94     33.64 o
 -11   5  14        5.69       -8.38      8.38 o
 -10   5  14        2.30        2.35      8.55 o
  -9   5  14      189.90      198.28     16.64 o
  -8   5  14      250.02      237.21     16.36 o
  -7   5  14        8.05        4.51      6.44 o
  -6   5  14      185.06      154.01     12.93 o
  -5   5  14     1379.17     1302.77     32.37 o
  -4   5  14     1861.21     1843.07     60.33 o
  -3   5  14        0.53       -0.27      3.96 o
  -2   5  14       70.94       74.06      7.13 o
  -1   5  14      251.59      249.33     10.54 o
   0   5  14        0.02       -3.21      3.36 o
   1   5  14     1799.57     1670.31     29.69 o
   2   5  14      700.92      736.85     23.45 o
   3   5  14       22.57       32.85      7.52 o
   4   5  14      158.79      157.20     12.70 o
   5   5  14     1615.34     1587.45     35.48 o
   6   5  14      891.39      887.20     27.90 o
   7   5  14       37.85       20.33     13.39 o
   8   5  14       21.05       18.32      8.34 o
   9   5  14       33.60       12.65     13.48 o
  10   5  14      130.30      154.91     42.83 o
  11   5  14       12.97       74.24     38.19 o
 -11   6  14      408.52      388.95     24.25 o
 -10   6  14      840.45      844.66     30.81 o
  -9   6  14       60.41       67.15     11.19 o
  -8   6  14       84.80       67.78     15.36 o
  -7   6  14        8.47        0.53      6.68 o
  -6   6  14     1013.06     1089.69     29.34 o
  -5   6  14        2.31        3.57      5.92 o
  -4   6  14      341.69      356.18     16.23 o
  -3   6  14      466.46      458.33     17.91 o
  -2   6  14     1326.33     1326.67     29.05 o
  -1   6  14       78.03       85.28      7.83 o
   0   6  14      416.03      410.78     14.95 o
   1   6  14      300.96      311.15     17.33 o
   2   6  14      534.23      543.59     17.59 o
   3   6  14      287.94      290.83     15.59 o
   4   6  14       17.32       14.20      7.73 o
   5   6  14      233.94      212.73     31.53 o
   6   6  14      194.26      205.56     26.09 o
   7   6  14       12.81       14.11      8.44 o
   8   6  14      135.25      119.34     15.49 o
   9   6  14       26.77       39.24     16.88 o
  10   6  14        0.05       23.31     25.88 o
 -10   7  14        5.20       -3.47      9.09 o
  -9   7  14      326.93      349.76     21.62 o
  -8   7  14       79.31       78.79     12.62 o
  -7   7  14       11.64        1.22      7.94 o
  -6   7  14       42.13       46.94      9.65 o
  -5   7  14      985.73     1031.35     46.49 o
  -4   7  14     1133.06     1101.04     29.09 o
  -3   7  14     1864.13     1922.70     38.67 o
  -2   7  14      568.03      555.02     19.69 o
  -1   7  14      380.77      369.79     19.94 o
   0   7  14      116.77      113.92     15.20 o
   1   7  14      567.08      551.44     24.68 o
   2   7  14      372.12      323.04     14.83 o
   3   7  14        1.43       -4.74      5.90 o
   4   7  14       26.74       24.54     10.54 o
   5   7  14       63.22       64.16     41.40 o
   6   7  14        0.03       -9.05      9.92 o
   7   7  14       56.49       74.13     17.46 o
   8   7  14       52.69       48.06     15.70 o
   9   7  14      100.16       59.59     19.18 o
  -9   8  14        1.67        6.14     10.97 o
  -8   8  14       91.61       99.86     13.96 o
  -7   8  14        2.64        4.88      7.84 o
  -6   8  14       25.41       21.56      9.03 o
  -5   8  14       56.71       57.83     10.53 o
  -4   8  14      302.99      294.35     17.67 o
  -3   8  14       30.02       56.23      9.54 o
  -2   8  14      284.46      351.89     21.22 o
  -1   8  14      564.25      547.26     27.51 o
   0   8  14      104.71       87.46     11.00 o
   1   8  14       38.93       51.66     10.86 o
   2   8  14       49.68       44.46     12.66 o
   3   8  14       14.98       20.70     14.63 o
   4   8  14      292.81      309.16     27.33 o
   5   8  14       62.07       61.21     16.24 o
   6   8  14        0.30        7.02     20.34 o
   7   8  14        5.37        5.13     20.88 o
   8   8  14       86.74       52.12     38.37 o
  -8   9  14        0.57       14.15     10.90 o
  -7   9  14      441.65      437.68     24.26 o
  -6   9  14      496.81      553.25     25.39 o
  -5   9  14        0.11        0.44      8.54 o
  -4   9  14       47.68       53.34     11.04 o
  -3   9  14        2.99       -6.46      8.56 o
  -2   9  14       45.86       41.92     11.62 o
  -1   9  14       52.38       67.36     15.99 o
   0   9  14      240.19      233.98     24.86 o
   1   9  14      284.67      245.58     33.20 o
   2   9  14       22.58       -2.50     12.14 o
   3   9  14       23.14        3.57     13.21 o
   4   9  14      198.71      152.77     29.98 o
   5   9  14        6.50       11.42     17.49 o
   6   9  14      148.26      114.93     27.48 o
   7   9  14        2.71        1.36     15.29 o
  -6  10  14      119.30       96.94     16.53 o
  -5  10  14       99.39      106.92     17.68 o
  -4  10  14       21.46       43.90     21.41 o
  -3  10  14       84.73       85.66     24.98 o
  -2  10  14       55.28       40.69     19.27 o
  -1  10  14        8.04        0.00     14.99 o
   0  10  14       97.55       45.69     20.34 o
   1  10  14      162.96      173.83     31.77 o
   2  10  14       39.98       14.63     15.70 o
   3  10  14       69.74       73.17     24.27 o
   4  10  14        0.27      -11.42     16.42 o
   5  10  14      432.49      523.31     49.97 o
  -3  11  14       28.29        8.92     19.27 o
  -2  11  14       70.82      111.00     28.55 o
  -1  11  14       11.91       -4.64     16.06 o
   0  11  14       34.48       67.46     22.84 o
   1  11  14       33.08       32.12     20.70 o
   2  11  14       70.37       69.60     26.06 o
 -13   0  15       14.62       14.33     14.24 o
 -11   0  15        1.53       -0.43      7.18 o
  -9   0  15      354.44      387.18     17.94 o
  -7   0  15      726.58      747.48     32.78 o
  -5   0  15       85.49       66.24     18.92 o
  -3   0  15      126.93      149.97     13.20 o
  -1   0  15      499.93      524.47     31.05 o
   1   0  15       37.69       38.44      6.92 o
   3   0  15      614.20      601.85     21.23 o
   5   0  15        1.53       -0.12      6.13 o
   7   0  15     2533.58     2317.57     63.01 o
   9   0  15      533.57      515.49     55.69 o
  11   0  15      774.60      765.07     78.54 o
 -13   1  15       46.80       30.97     10.47 o
 -12   1  15      103.14      107.13     11.40 o
 -11   1  15      240.22      241.11     13.10 o
 -10   1  15      300.45      318.53     13.61 o
  -9   1  15       35.07       34.47      5.30 o
  -8   1  15       20.75       26.33      5.74 o
  -7   1  15       50.99       53.14      8.77 o
  -6   1  15      126.40      126.76     11.08 o
  -5   1  15       24.11       28.45      6.44 o
  -4   1  15      169.24      158.52     12.98 o
  -3   1  15      731.18      689.52     18.38 o
  -2   1  15     1674.66     1883.35     29.17 o
  -1   1  15      232.32      246.30      9.05 o
   0   1  15      283.10      309.43     10.41 o
   1   1  15      278.05      273.71      9.25 o
   2   1  15      107.22      108.28      7.08 o
   3   1  15      440.17      429.83     10.40 o
   4   1  15        9.47        4.46      3.69 o
   5   1  15       64.32       48.72      8.41 o
   6   1  15        0.00        7.65      5.53 o
   7   1  15      563.24      576.48     26.79 o
   8   1  15       74.88       64.63     10.87 o
   9   1  15      430.83      495.72     38.42 o
  10   1  15       59.70       39.07     21.24 o
  11   1  15      250.84      282.19     54.79 o
  12   1  15        1.31      -23.73     23.73 o
 -13   2  15        4.27        8.43     10.15 o
 -12   2  15       22.42       25.09      9.35 o
 -11   2  15        1.83        3.11      6.73 o
 -10   2  15       12.43        7.26      5.38 o
  -9   2  15       37.63       36.84      5.87 o
  -8   2  15      107.88      105.81      7.09 o
  -7   2  15       15.33       11.22      5.22 o
  -6   2  15       19.86       20.30      4.47 o
  -5   2  15       73.91       69.76      5.80 o
  -4   2  15      293.23      301.00      9.48 o
  -3   2  15      295.72      311.46      8.18 o
  -2   2  15       57.08       77.26      6.34 o
  -1   2  15      633.46      551.23     10.16 o
   0   2  15      137.99      121.49      4.76 o
   1   2  15        0.54       -0.23      1.93 o
   2   2  15       28.32       40.28      4.95 o
   3   2  15       67.58       64.66      6.22 o
   4   2  15      261.35      282.81     11.05 o
   5   2  15      327.19      365.43     13.19 o
   6   2  15     2916.19     2887.11     42.78 o
   7   2  15        3.71        4.06      8.14 o
   8   2  15       61.29       49.74     10.57 o
   9   2  15      277.84      304.15     24.63 o
  10   2  15        5.70      -15.89     15.89 o
  11   2  15      278.83      335.25     51.04 o
 -12   3  15       41.76       35.96      9.91 o
 -11   3  15        0.69       -3.49      7.23 o
 -10   3  15      282.31      301.16     16.86 o
  -9   3  15       19.14       22.39      8.63 o
  -8   3  15      128.23      115.69     10.07 o
  -7   3  15      142.44      131.36     11.31 o
  -6   3  15        0.10        0.57      4.12 o
  -5   3  15       16.54        5.86      3.89 o
  -4   3  15      159.57      181.42     11.05 o
  -3   3  15      424.06      420.87     10.70 o
  -2   3  15      539.33      550.45     15.24 o
  -1   3  15      115.51      116.73      6.53 o
   0   3  15      620.62      625.89     11.61 o
   1   3  15     1310.38     1382.11     24.93 o
   2   3  15      145.68      141.05     10.18 o
   3   3  15        9.95        3.81      5.00 o
   4   3  15        0.00        6.72      5.37 o
   5   3  15     2882.58     3052.68     44.07 o
   6   3  15        1.18       -4.49      4.49 o
   7   3  15      169.87      166.39     18.49 o
   8   3  15      179.79      190.61     26.00 o
   9   3  15       48.31       37.31     14.42 o
  10   3  15      134.24      129.80     30.34 o
  11   3  15       16.78       40.90     24.63 o
 -12   4  15       69.79       70.50     11.56 o
 -11   4  15        0.17        4.24      7.97 o
 -10   4  15       13.62       11.05      7.40 o
  -9   4  15       62.75       70.64      9.88 o
  -8   4  15       87.32       86.25      9.91 o
  -7   4  15        4.28       -4.63      4.63 o
  -6   4  15      344.27      330.44     12.68 o
  -5   4  15        4.38        9.42      4.07 o
  -4   4  15     1228.17     1177.73     20.69 o
  -3   4  15      181.53      171.10      7.81 o
  -2   4  15     2119.29     2026.52     31.02 o
  -1   4  15        0.03        4.05      3.81 o
   0   4  15       46.73       66.04      5.68 o
   1   4  15      179.92      175.42     10.07 o
   2   4  15      825.12      808.79     21.83 o
   3   4  15      273.91      278.20     14.36 o
   4   4  15      615.47      581.14     20.07 o
   5   4  15      366.29      344.24     19.89 o
   6   4  15      491.32      453.78     22.72 o
   7   4  15      575.17      602.94     19.99 o
   8   4  15       10.04        4.69      7.25 o
   9   4  15       62.99       50.19     18.14 o
  10   4  15       11.68        3.17     19.27 o
  11   4  15       52.71       13.12     22.86 o
 -12   5  15        7.35        3.83     12.51 o
 -11   5  15      283.09      319.72     22.14 o
 -10   5  15        0.42       -7.59      7.59 o
  -9   5  15      196.46      185.19     16.27 o
  -8   5  15      104.47       87.20     11.74 o
  -7   5  15       32.58       40.90      8.86 o
  -6   5  15      113.35      126.84     11.95 o
  -5   5  15     1636.99     1618.52     34.32 o
  -4   5  15      355.57      318.74     14.95 o
  -3   5  15      293.43      268.52     11.82 o
  -2   5  15        4.09       -2.10      4.42 o
  -1   5  15      408.86      416.71     13.48 o
   0   5  15      178.66      173.99     10.65 o
   1   5  15        0.26       -3.36      4.55 o
   2   5  15        0.14       -4.19      4.19 o
   3   5  15      103.51      124.72     11.50 o
   4   5  15      472.77      440.83     18.75 o
   5   5  15      545.37      509.93     21.08 o
   6   5  15      175.12      149.95     14.62 o
   7   5  15      272.38      299.30     28.54 o
   8   5  15       97.15       86.12     12.17 o
   9   5  15        0.86       -1.21      9.29 o
  10   5  15      137.63      109.93     42.47 o
 -11   6  15        4.14       10.65     10.48 o
 -10   6  15       46.60       27.88     18.76 o
  -9   6  15       42.56       38.06     12.05 o
  -8   6  15      110.55      120.67     13.81 o
  -7   6  15       82.05       65.87     10.44 o
  -6   6  15       18.42       26.33      8.14 o
  -5   6  15      150.61      152.17     13.09 o
  -4   6  15       16.05       -0.62      7.08 o
  -3   6  15      863.94      900.07     24.27 o
  -2   6  15      552.77      498.13     17.87 o
  -1   6  15       38.48       64.19      8.46 o
   0   6  15      893.33      883.22     24.50 o
   1   6  15       30.85       17.31      6.10 o
   2   6  15      461.02      418.43     16.20 o
   3   6  15      120.24       91.25     12.90 o
   4   6  15      109.88      133.26     12.96 o
   5   6  15       81.70       65.33     10.74 o
   6   6  15        2.76        1.00      9.62 o
   7   6  15        8.68        8.65      8.45 o
   8   6  15       45.84       48.39     11.99 o
   9   6  15        1.24       -0.50     13.66 o
  10   6  15       32.28       56.04     36.05 o
 -10   7  15        0.82       -0.16     10.31 o
  -9   7  15       55.25       42.73     11.28 o
  -8   7  15        1.25       13.50     12.98 o
  -7   7  15      113.29      126.07     14.24 o
  -6   7  15       95.19       86.10     11.28 o
  -5   7  15       35.48       65.04     10.82 o
  -4   7  15       40.44       46.45      8.67 o
  -3   7  15     1361.40     1376.80     38.56 o
  -2   7  15       24.45       21.45      9.13 o
  -1   7  15      197.76      194.46     16.54 o
   0   7  15       80.23       33.22      8.29 o
   1   7  15        7.36        6.92      6.85 o
   2   7  15      644.75      577.07     21.78 o
   3   7  15      269.20      244.85     16.60 o
   4   7  15        7.63        3.47      9.24 o
   5   7  15        4.81        7.91     11.42 o
   6   7  15       37.90       48.87     15.19 o
   7   7  15       58.20       71.62     22.49 o
   8   7  15        0.09        3.48     12.22 o
   9   7  15      262.01      309.47     33.38 o
  -9   8  15      447.86      490.31     26.48 o
  -8   8  15       65.00       76.18     13.05 o
  -7   8  15        2.61      -10.09     10.09 o
  -6   8  15        0.48       -0.96      7.77 o
  -5   8  15        1.02       -6.91      7.38 o
  -4   8  15      132.28      119.13     12.74 o
  -3   8  15       16.48       18.99      9.95 o
  -2   8  15      780.68      849.36     34.25 o
  -1   8  15      367.76      328.40     20.85 o
   0   8  15       26.19       15.32      9.02 o
   1   8  15      434.58      429.42     20.16 o
   2   8  15      278.27      273.18     24.94 o
   3   8  15        7.65       22.13     15.70 o
   4   8  15      307.96      373.26     29.16 o
   5   8  15       10.56       -3.21     11.28 o
   6   8  15      100.36      146.34     23.57 o
   7   8  15       15.56       20.33     15.97 o
   8   8  15      139.64      127.41     23.99 o
  -8   9  15       46.67       39.58     12.32 o
  -7   9  15        0.44       11.03     10.24 o
  -6   9  15      101.17      119.28     15.00 o
  -5   9  15       59.77       55.47     11.09 o
  -4   9  15        0.28       -0.52      9.59 o
  -3   9  15        3.78        3.25      9.69 o
  -2   9  15      101.26      114.76     15.05 o
  -1   9  15       39.95       22.31     18.92 o
   0   9  15       80.18       71.96     16.28 o
   1   9  15        2.18        5.35     13.92 o
   2   9  15       21.09       20.70     18.20 o
   3   9  15      130.23       94.23     24.63 o
   4   9  15       26.04       22.49     16.78 o
   5   9  15        2.02       -2.50     15.70 o
   6   9  15      243.21      252.00     40.33 o
  -6  10  15      111.68      118.97     18.19 o
  -5  10  15       80.48      107.32     21.20 o
  -4  10  15       32.02       27.15     16.43 o
  -3  10  15        0.08       -5.00     13.21 o
  -2  10  15       22.94       30.69     18.92 o
  -1  10  15      366.26      360.17     41.76 o
   0  10  15      296.33      395.86     42.48 o
   1  10  15        0.12       -8.21     15.70 o
   2  10  15        0.60        2.86     16.77 o
   3  10  15        0.03       -8.57     15.35 o
   4  10  15        0.25       39.97     20.70 o
   5  10  15        1.84        3.57     17.49 o
  -2  11  15      181.33      297.68     40.69 o
  -1  11  15        2.89        2.86     16.06 o
   0  11  15       62.09       70.31     28.20 o
   1  11  15      237.74      181.33     34.62 o
 -12   0  16       56.42       65.64     15.30 o
 -10   0  16       56.31       54.22      9.40 o
  -8   0  16      819.71      804.60     36.99 o
  -6   0  16      228.41      190.30     22.13 o
  -4   0  16      242.24      288.19     18.52 o
  -2   0  16      668.76      682.84     21.28 o
   0   0  16      194.86      212.63     12.56 o
   2   0  16      301.84      315.74     11.67 o
   4   0  16       18.06       17.68      7.44 o
   6   0  16     2297.77     2056.76     64.13 o
   8   0  16        1.08        3.45     10.32 o
  10   0  16      186.52      158.48     41.76 o
 -13   1  16        3.17       -8.26      8.87 o
 -12   1  16       52.80       54.60      9.14 o
 -11   1  16        7.09        6.60      6.73 o
 -10   1  16       79.77       64.80      7.54 o
  -9   1  16      113.98       97.05     10.91 o
  -8   1  16       51.45       45.50      6.52 o
  -7   1  16       36.01       24.59      7.46 o
  -6   1  16       25.87       18.72      6.60 o
  -5   1  16      209.60      241.56     12.96 o
  -4   1  16      667.55      636.21     18.90 o
  -3   1  16      867.57      882.10     21.50 o
  -2   1  16       43.27       40.54      6.23 o
  -1   1  16      149.79      143.53      5.32 o
   0   1  16       65.51       81.49      6.16 o
   1   1  16      276.22      294.60      8.97 o
   2   1  16        2.45        1.97      2.92 o
   3   1  16       52.55       45.44      6.07 o
   4   1  16     1117.13     1098.55     25.31 o
   5   1  16        7.47       15.13      5.91 o
   6   1  16       94.12       79.81     10.82 o
   7   1  16      658.86      638.32     29.42 o
   8   1  16       10.16       -2.29      7.93 o
   9   1  16      218.18      241.61     23.55 o
  10   1  16        3.42       -9.64     17.16 o
  11   1  16        0.99      -20.15     20.15 o
 -13   2  16        3.94       21.41     29.62 o
 -12   2  16       49.63       69.69     11.11 o
 -11   2  16       54.18       41.12      8.96 o
 -10   2  16      162.90      175.08     13.92 o
  -9   2  16        6.24        5.57      5.92 o
  -8   2  16        0.65       -3.44      4.55 o
  -7   2  16      393.02      348.10     16.24 o
  -6   2  16       73.59       68.42      6.39 o
  -5   2  16      225.30      227.23     10.16 o
  -4   2  16        2.33        3.27      3.04 o
  -3   2  16        9.25        6.93      2.76 o
  -2   2  16      377.62      363.93      9.09 o
  -1   2  16      689.64      638.67     11.36 o
   0   2  16      149.99      139.98      5.22 o
   1   2  16       74.76       61.20      4.51 o
   2   2  16       42.95       42.67      5.34 o
   3   2  16      285.51      265.52     11.45 o
   4   2  16        7.35       10.10      4.46 o
   5   2  16      389.85      410.97     19.11 o
   6   2  16      295.82      312.54     16.28 o
   7   2  16       97.65       68.95     10.70 o
   8   2  16        5.24        5.91      7.92 o
   9   2  16      112.06       97.94     18.22 o
  10   2  16      277.56      260.43     42.66 o
  11   2  16      108.25       45.18     36.58 o
 -12   3  16        6.49       -5.52      8.05 o
 -11   3  16       61.47       55.93     10.19 o
 -10   3  16       30.78       29.62      6.72 o
  -9   3  16        3.39       10.97      7.22 o
  -8   3  16      367.90      326.26     15.40 o
  -7   3  16        9.35        5.88      4.44 o
  -6   3  16      129.41      142.17     10.40 o
  -5   3  16      797.91      772.95     16.99 o
  -4   3  16        9.48        7.67      3.64 o
  -3   3  16      424.44      374.49     11.41 o
  -2   3  16      154.16      150.90      8.59 o
  -1   3  16      561.12      578.43     12.61 o
   0   3  16      133.19      130.07      6.82 o
   1   3  16       78.28       68.06      6.92 o
   2   3  16     1420.50     1354.21     28.33 o
   3   3  16      190.92      164.75     14.28 o
   4   3  16      952.08      946.69     24.93 o
   5   3  16      141.43      136.60     14.98 o
   6   3  16      126.89      148.40     12.45 o
   7   3  16      106.97       95.34     11.80 o
   8   3  16        0.04       -0.03      8.97 o
   9   3  16      290.95      279.82     46.45 o
  10   3  16       10.98        4.28     18.42 o
  11   3  16        7.07       11.38     22.71 o
 -12   4  16        9.69        7.01      9.82 o
 -11   4  16       22.71        4.98      8.77 o
 -10   4  16       61.64       53.27     15.73 o
  -9   4  16       57.53       47.89      8.78 o
  -8   4  16      728.53      686.38     21.70 o
  -7   4  16        1.05       -4.49      5.27 o
  -6   4  16       54.41       40.69      8.86 o
  -5   4  16       15.42        7.42      4.34 o
  -4   4  16      458.73      439.50     12.10 o
  -3   4  16       19.16       29.37      4.97 o
  -2   4  16      874.69      842.03     18.74 o
  -1   4  16      423.15      456.85     14.35 o
   0   4  16      493.94      507.93     21.34 o
   1   4  16      652.68      679.88     25.09 o
   2   4  16      395.78      348.31     24.50 o
   3   4  16        2.44        1.15      5.23 o
   4   4  16       11.68       -2.93      5.55 o
   5   4  16      761.53      738.12     23.99 o
   6   4  16       39.38       45.41     11.75 o
   7   4  16      259.76      272.91     15.33 o
   8   4  16       29.02       12.40     18.44 o
   9   4  16        8.24        6.36     11.73 o
  10   4  16        9.27       25.59     20.29 o
 -11   5  16        6.73       -5.14      9.03 o
 -10   5  16      301.61      314.03     30.47 o
  -9   5  16       23.09        6.21      9.18 o
  -8   5  16        3.55        4.29      7.34 o
  -7   5  16       61.60       65.82     10.22 o
  -6   5  16       52.95       58.36     10.56 o
  -5   5  16      560.82      558.86     20.23 o
  -4   5  16     2091.54     2035.72     43.31 o
  -3   5  16     2225.26     2165.81     34.73 o
  -2   5  16      558.76      565.41     16.08 o
  -1   5  16      853.54      862.63     23.23 o
   0   5  16     1140.69     1090.29     23.97 o
   1   5  16        0.26        5.96      4.97 o
   2   5  16     3519.55     3429.47     55.52 o
   3   5  16        6.83       -2.38      5.75 o
   4   5  16       98.44       96.94     11.40 o
   5   5  16       24.20       18.77      7.94 o
   6   5  16      582.31      562.59     24.18 o
   7   5  16       33.69       27.32      9.42 o
   8   5  16       42.48       37.34     10.47 o
   9   5  16      210.73      226.51     23.44 o
  10   5  16        0.46       -3.57     28.20 o
 -11   6  16        2.18        6.45     12.21 o
 -10   6  16      324.76      328.82     26.59 o
  -9   6  16       20.30        9.30      9.94 o
  -8   6  16       26.46       16.29      8.99 o
  -7   6  16        1.74       -6.90      6.90 o
  -6   6  16      867.31      892.60     27.15 o
  -5   6  16       24.87       23.63      7.73 o
  -4   6  16       16.27       23.30      8.76 o
  -3   6  16      260.63      233.96     23.44 o
  -2   6  16      164.97      173.26     14.99 o
  -1   6  16      169.58      153.46     12.29 o
   0   6  16      140.44      141.33     10.81 o
   1   6  16      289.14      293.40     14.27 o
   2   6  16      312.98      250.00     22.00 o
   3   6  16      750.06      782.49     25.19 o
   4   6  16      103.52       92.11     11.56 o
   5   6  16       91.45       74.08     11.50 o
   6   6  16        0.17       -9.07      9.07 o
   7   6  16       42.68       57.38     12.81 o
   8   6  16      124.26      151.76     27.44 o
   9   6  16       17.76       -2.86     27.84 o
 -10   7  16      480.71      552.19     28.09 o
  -9   7  16        2.33       12.49      9.35 o
  -8   7  16        5.26       -1.02      8.24 o
  -7   7  16       18.05       26.29      9.45 o
  -6   7  16      678.50      685.74     25.37 o
  -5   7  16      915.79      903.63     27.57 o
  -4   7  16      504.45      526.59     35.41 o
  -3   7  16      150.16      180.53     14.00 o
  -2   7  16     1210.33     1240.16     36.75 o
  -1   7  16      579.12      529.92     40.42 o
   0   7  16       19.94       17.17      6.99 o
   1   7  16       19.66       16.11      7.62 o
   2   7  16       64.47       73.22     10.74 o
   3   7  16      118.92       94.12     12.38 o
   4   7  16       22.64       14.48      8.75 o
   5   7  16      393.46      395.26     29.49 o
   6   7  16      328.88      376.00     35.87 o
   7   7  16       37.45       30.30     15.46 o
   8   7  16        0.50        4.86     10.20 o
  -9   8  16        0.97       -5.79     10.17 o
  -8   8  16      609.44      749.34     29.74 o
  -7   8  16        0.37        4.29     11.64 o
  -6   8  16        0.09       -3.09      7.45 o
  -5   8  16      232.18      210.86     17.23 o
  -4   8  16      109.83       99.77     15.00 o
  -3   8  16      313.36      411.36     24.17 o
  -2   8  16        5.92       -0.50      8.09 o
  -1   8  16        0.63        2.77      7.74 o
   0   8  16      661.58      657.99     23.97 o
   1   8  16       46.68       57.07      9.84 o
   2   8  16       53.63       55.32     14.88 o
   3   8  16      228.04      223.80     29.27 o
   4   8  16       72.59       65.71     17.43 o
   5   8  16       36.28       48.68     16.89 o
   6   8  16      102.31      163.13     24.88 o
   7   8  16        7.01        7.33     19.27 o
  -7   9  16      266.38      302.27     21.76 o
  -6   9  16       41.39       43.52     11.66 o
  -5   9  16       38.10       29.93     12.40 o
  -4   9  16       30.25       25.52     11.24 o
  -3   9  16        3.54       -2.21      9.48 o
  -2   9  16      249.37      229.70     20.64 o
  -1   9  16        7.19       17.36     10.55 o
   0   9  16       14.50       22.49     13.07 o
   1   9  16      133.98      159.55     29.63 o
   2   9  16      158.64      126.71     28.55 o
   3   9  16       30.49       13.56     17.13 o
   4   9  16      237.58      296.62     38.19 o
   5   9  16       56.08       23.20     19.63 o
   6   9  16       43.68       78.17     25.70 o
  -5  10  16      106.15      119.47     20.28 o
  -4  10  16       47.31       37.46     17.15 o
  -3  10  16      344.14      427.27     44.26 o
  -2  10  16        0.83       16.06     18.20 o
  -1  10  16        6.08       22.49     18.56 o
   0  10  16       54.68       23.20     19.63 o
   1  10  16      156.06      185.96     33.19 o
   2  10  16       14.38       23.56     19.27 o
   3  10  16       28.36       -2.86     16.78 o
   4  10  16       41.14       13.21     18.56 o
 -11   0  17        1.00        0.74      8.07 o
  -9   0  17        1.75       11.77      6.66 o
  -7   0  17        0.73       -5.85      8.05 o
  -5   0  17      529.47      535.86     26.66 o
  -3   0  17        0.07        3.35      6.42 o
  -1   0  17      111.60       92.59      9.53 o
   1   0  17      430.77      403.08     12.88 o
   3   0  17     1797.54     1614.12     42.82 o
   5   0  17        9.13       -0.07      9.82 o
   7   0  17      140.72      135.50     18.86 o
   9   0  17      140.17      201.37     27.85 o
  11   0  17      163.34      219.51     52.83 o
 -12   1  17       48.24       56.89      9.82 o
 -11   1  17      130.59      116.06      9.89 o
 -10   1  17       36.08       41.82      6.50 o
  -9   1  17       13.29        3.42      6.97 o
  -8   1  17       97.09       95.84     11.79 o
  -7   1  17       75.21       51.35     11.69 o
  -6   1  17        0.12        0.91      5.77 o
  -5   1  17       20.41       10.70      5.84 o
  -4   1  17      327.14      318.33     14.05 o
  -3   1  17      462.45      451.50     15.58 o
  -2   1  17      454.57      446.13     14.45 o
  -1   1  17        7.25       11.20      2.69 o
   0   1  17      109.14      105.36      9.49 o
   1   1  17      927.13      928.11     19.53 o
   2   1  17      556.49      563.98     17.86 o
   3   1  17     1375.75     1346.93     20.74 o
   4   1  17      332.19      291.88     17.90 o
   5   1  17       46.32       37.48      9.17 o
   6   1  17      162.96      172.18     17.45 o
   7   1  17      320.79      318.35     18.91 o
   8   1  17       66.83       59.18     12.06 o
   9   1  17       12.52        5.93     11.80 o
  10   1  17      389.90      443.20     42.78 o
  11   1  17      383.70      456.42     82.81 o
 -12   2  17       16.67       11.35      8.39 o
 -11   2  17      185.00      187.46     12.05 o
 -10   2  17      208.00      203.16     13.57 o
  -9   2  17        0.66        2.00      5.73 o
  -8   2  17        0.67        1.15      4.99 o
  -7   2  17      190.26      158.23      9.75 o
  -6   2  17       20.49       30.93      5.09 o
  -5   2  17      145.95      162.38      7.88 o
  -4   2  17      203.86      210.98      8.12 o
  -3   2  17       31.89       31.43      4.03 o
  -2   2  17     2167.92     2107.06     25.80 o
  -1   2  17      118.54      114.67      7.04 o
   0   2  17       60.31       58.50      4.61 o
   1   2  17        0.64        2.45      3.08 o
   2   2  17      709.77      669.58     16.63 o
   3   2  17        0.60       -2.98      4.35 o
   4   2  17      153.53      139.97     12.18 o
   5   2  17       83.69       74.47      9.32 o
   6   2  17      288.79      282.59     16.34 o
   7   2  17        5.94        7.16      7.39 o
   8   2  17      126.88      115.10     14.33 o
   9   2  17       71.08       38.62     13.10 o
  10   2  17       51.97       50.71     22.64 o
  11   2  17        0.62        3.15     23.12 o
 -12   3  17        0.05        3.89      8.57 o
 -11   3  17       44.50       69.57     11.12 o
 -10   3  17      159.32      129.26     10.00 o
  -9   3  17      105.13      119.23     11.54 o
  -8   3  17       15.02       16.73      6.05 o
  -7   3  17       45.70       42.92      6.92 o
  -6   3  17     1726.17     1643.08     43.93 o
  -5   3  17       21.71       26.08      5.12 o
  -4   3  17       90.46       81.13      7.26 o
  -3   3  17      115.40      119.23      7.10 o
  -2   3  17     3105.54     3002.56     36.62 o
  -1   3  17     1423.27     1321.27     24.32 o
   0   3  17      833.08      814.79     19.09 o
   1   3  17      432.52      394.39     23.82 o
   2   3  17      253.32      248.96     13.00 o
   3   3  17      376.97      337.88     15.14 o
   4   3  17     1168.46     1210.33     33.25 o
   5   3  17        0.18       -4.60      5.14 o
   6   3  17      197.57      185.67     14.72 o
   7   3  17      103.51      112.62     12.80 o
   8   3  17        0.02        3.52      9.00 o
   9   3  17      164.47      132.72     23.71 o
  10   3  17      274.72      325.49     40.87 o
  11   3  17       69.07       60.12     27.49 o
 -12   4  17       35.26       46.85     13.46 o
 -11   4  17        6.13       15.48      8.92 o
 -10   4  17        0.43       14.66      8.00 o
  -9   4  17      203.47      191.45     16.86 o
  -8   4  17      307.64      281.26     15.70 o
  -7   4  17       64.70       52.02      8.23 o
  -6   4  17       99.79       86.74     10.72 o
  -5   4  17       49.54       43.47      5.71 o
  -4   4  17     1667.95     1613.61     24.30 o
  -3   4  17       25.99       19.48      4.80 o
  -2   4  17      880.63      871.69     23.98 o
  -1   4  17     1954.53     1985.28     33.18 o
   0   4  17       10.28        6.76      4.68 o
   1   4  17      376.85      349.65     13.79 o
   2   4  17       59.28       78.75     12.47 o
   3   4  17      174.95      208.78     23.70 o
   4   4  17     1184.45     1133.02     28.99 o
   5   4  17      124.95      124.23     12.63 o
   6   4  17       11.41       -0.74      9.75 o
   7   4  17      178.87      119.78     13.40 o
   8   4  17      321.55      330.35     24.36 o
   9   4  17        5.11       15.68     12.63 o
  10   4  17       32.02       10.29     21.70 o
 -11   5  17       25.21       31.51     11.56 o
 -10   5  17        5.96       13.12     11.08 o
  -9   5  17        5.39        9.66     11.38 o
  -8   5  17       14.30        9.65      8.45 o
  -7   5  17       95.32       89.74     11.32 o
  -6   5  17       18.59       19.70      7.16 o
  -5   5  17      516.67      476.32     19.08 o
  -4   5  17      127.46      104.76     11.02 o
  -3   5  17      888.52      815.40     27.73 o
  -2   5  17      430.94      436.82     14.63 o
  -1   5  17     1129.52     1060.31     26.55 o
   0   5  17        8.37        1.91      5.47 o
   1   5  17      958.37      970.13     23.40 o
   2   5  17     1466.25     1427.65     38.92 o
   3   5  17     1640.88     1471.33     40.83 o
   4   5  17        3.09        7.98      7.12 o
   5   5  17      139.71      128.37     13.01 o
   6   5  17        9.13       -7.17      8.15 o
   7   5  17       13.89        4.43      8.02 o
   8   5  17       53.33       44.87     13.10 o
   9   5  17      148.35      159.19     20.93 o
  10   5  17       20.07       71.03     36.76 o
 -10   6  17       63.08       60.88     12.85 o
  -9   6  17      231.75      246.29     22.77 o
  -8   6  17      155.59      197.19     17.66 o
  -7   6  17      108.11      107.03     12.74 o
  -6   6  17      275.51      277.40     17.11 o
  -5   6  17      140.54      136.82     12.83 o
  -4   6  17       83.69       81.25     10.10 o
  -3   6  17     1066.00     1103.07     27.89 o
  -2   6  17       10.86       16.08      7.95 o
  -1   6  17      131.90      125.23     12.25 o
   0   6  17      233.98      203.57     12.55 o
   1   6  17      895.41      858.74     22.92 o
   2   6  17        2.67       -1.80      7.57 o
   3   6  17       56.43       40.26      8.98 o
   4   6  17      100.61       91.07     11.87 o
   5   6  17       81.47       87.78     12.06 o
   6   6  17      213.31      242.27     21.16 o
   7   6  17        2.40        2.58      9.43 o
   8   6  17        3.97        8.90      9.87 o
   9   6  17       89.88      105.29     38.55 o
 -10   7  17      120.61      144.23     27.41 o
  -9   7  17       35.31       50.10     12.02 o
  -8   7  17       89.61       67.21     12.16 o
  -7   7  17       19.97       19.66      9.23 o
  -6   7  17       11.06       11.39      8.45 o
  -5   7  17      119.44      117.84     12.85 o
  -4   7  17      487.31      489.53     20.99 o
  -3   7  17      302.84      270.83     20.18 o
  -2   7  17      486.02      514.10     30.39 o
  -1   7  17       25.99       35.31     10.21 o
   0   7  17       84.35       98.79     11.77 o
   1   7  17        0.87       -1.62      6.59 o
   2   7  17       18.60       14.05      8.11 o
   3   7  17      417.10      413.50     21.24 o
   4   7  17      258.60      248.48     17.98 o
   5   7  17       66.71       90.17     18.88 o
   6   7  17        1.60       -5.61     12.05 o
   7   7  17        7.31        2.47      9.36 o
   8   7  17       52.54       38.18     13.37 o
  -8   8  17       98.46       93.93     14.44 o
  -7   8  17       41.07       50.64     14.06 o
  -6   8  17       63.74       57.08     11.51 o
  -5   8  17      118.89      145.43     19.43 o
  -4   8  17      272.90      251.46     20.65 o
  -3   8  17        9.67        8.73     10.81 o
  -2   8  17        5.69       -3.22      8.03 o
  -1   8  17      320.08      293.95     18.51 o
   0   8  17       59.48       38.16      9.56 o
   1   8  17      112.03      105.27     12.68 o
   2   8  17        2.29      -10.23     12.67 o
   3   8  17       83.76       91.02     24.63 o
   4   8  17       56.88       68.89     22.49 o
   5   8  17        7.57       -7.59     11.34 o
   6   8  17        2.00       18.34     15.11 o
   7   8  17       41.24       74.01     23.91 o
  -7   9  17        6.76       -2.67     10.28 o
  -6   9  17      236.33      235.51     22.88 o
  -5   9  17      141.55      121.55     17.69 o
  -4   9  17       11.82        7.85     10.94 o
  -3   9  17        9.36        9.17     10.48 o
  -2   9  17     1514.50     1465.69     54.53 o
  -1   9  17        1.71        3.78      9.81 o
   0   9  17       87.12       66.96     18.01 o
   1   9  17      143.26      102.80     26.06 o
   2   9  17        0.07       -8.92     12.49 o
   3   9  17       38.75       51.75     22.13 o
   4   9  17       17.75       10.35     16.78 o
   5   9  17      215.73      223.44     37.48 o
  -5  10  17       13.19        0.90     12.18 o
  -4  10  17       73.45      116.72     19.19 o
  -3  10  17      111.67       57.11     22.13 o
  -2  10  17        1.12       13.56     16.77 o
  -1  10  17       41.35       34.98     21.77 o
   0  10  17      549.41      520.47     49.26 o
   1  10  17        1.92       31.77     18.56 o
   2  10  17       39.74       78.17     26.06 o
   3  10  17        7.71       20.70     18.56 o
 -12   0  18       94.61      142.60     16.28 o
 -10   0  18      200.32      191.73     21.74 o
  -8   0  18        6.01       -1.72     12.67 o
  -6   0  18     1905.23     1829.30     53.88 o
  -4   0  18      416.30      406.53     28.56 o
  -2   0  18      324.18      321.96     16.02 o
   0   0  18       52.73       35.35      9.25 o
   2   0  18      601.22      533.74     24.10 o
   4   0  18      131.55      148.99     22.13 o
   6   0  18      727.57      620.26     31.69 o
   8   0  18       71.15      123.26     20.33 o
  10   0  18      107.30       89.95     38.90 o
 -12   1  18       63.74       61.72      8.47 o
 -11   1  18      109.58      104.12      9.60 o
 -10   1  18       75.60       83.90      7.86 o
  -9   1  18       10.39       17.21      6.37 o
  -8   1  18      242.22      256.33     11.52 o
  -7   1  18      399.42      369.41     18.19 o
  -6   1  18      105.18      112.35     13.45 o
  -5   1  18       64.47       56.10      8.53 o
  -4   1  18        6.41        5.21      5.15 o
  -3   1  18       28.39       28.54      5.81 o
  -2   1  18       54.28       34.92      5.26 o
  -1   1  18      551.18      518.82     11.03 o
   0   1  18      445.23      431.74     10.84 o
   1   1  18      256.03      271.82     11.37 o
   2   1  18     1331.80     1302.76     26.37 o
   3   1  18      685.75      627.39     38.11 o
   4   1  18      218.23      201.81     12.49 o
   5   1  18       32.69       36.13      7.45 o
   6   1  18      171.54      174.09     14.28 o
   7   1  18       73.07       73.04     11.50 o
   8   1  18       19.81        5.68      8.99 o
   9   1  18       23.00        6.92     12.60 o
  10   1  18      127.69      148.23     29.77 o
  11   1  18        7.90      -20.01     23.20 o
 -12   2  18        5.56       -3.34      8.34 o
 -11   2  18      301.33      297.60     19.18 o
 -10   2  18        1.36        4.48      5.25 o
  -9   2  18       39.29       39.72      9.16 o
  -8   2  18       58.33       61.76      7.72 o
  -7   2  18       51.24       47.91      6.63 o
  -6   2  18       26.76       21.07      8.67 o
  -5   2  18       23.02       14.90      4.04 o
  -4   2  18       19.11       23.58      3.90 o
  -3   2  18        1.22        1.27      2.82 o
  -2   2  18       32.24       29.63      4.01 o
  -1   2  18       34.99       29.94      4.07 o
   0   2  18      468.12      415.43     13.27 o
   1   2  18      358.25      306.42     11.95 o
   2   2  18      807.50      828.58     21.45 o
   3   2  18        7.65       13.51      5.70 o
   4   2  18        0.19       -3.59      3.59 o
   5   2  18       70.64      102.25     10.66 o
   6   2  18       78.96       96.23     11.31 o
   7   2  18        2.49        7.26      7.34 o
   8   2  18       43.73       52.10     11.17 o
   9   2  18       21.11       27.40     13.38 o
  10   2  18       99.70       74.72     26.23 o
 -12   3  18        9.39        1.60     10.45 o
 -11   3  18        5.59       -1.72      7.76 o
 -10   3  18      103.29      104.32     11.68 o
  -9   3  18       92.51       92.05     11.01 o
  -8   3  18      132.28      118.86     10.02 o
  -7   3  18        2.92       -1.42      4.75 o
  -6   3  18      116.91       98.46      8.43 o
  -5   3  18     1035.58     1040.75     19.31 o
  -4   3  18       31.84       32.78      5.10 o
  -3   3  18       34.34       29.30      4.53 o
  -2   3  18      417.71      381.15     11.68 o
  -1   3  18     2230.73     2247.10     31.15 o
   0   3  18      120.11      108.80     10.08 o
   1   3  18      254.36      274.63     12.33 o
   2   3  18        4.03        3.49      6.08 o
   3   3  18      122.22      115.09     18.34 o
   4   3  18        6.25        4.38      6.44 o
   5   3  18      405.24      395.35     23.19 o
   6   3  18       27.88       21.32      8.23 o
   7   3  18        1.39       -6.74      6.74 o
   8   3  18        0.02       16.10     10.95 o
   9   3  18       49.64       37.44     13.95 o
  10   3  18       11.24       23.06     21.78 o
 -11   4  18       40.61       36.76     10.85 o
 -10   4  18      196.54      210.84     16.15 o
  -9   4  18       54.59       40.42     15.50 o
  -8   4  18       49.38       55.07      9.10 o
  -7   4  18        0.78       -3.09      5.37 o
  -6   4  18       16.31       11.45      7.02 o
  -5   4  18       10.21       15.77      5.10 o
  -4   4  18      243.67      234.75     12.83 o
  -3   4  18       88.89       77.61      7.00 o
  -2   4  18       58.49       60.60      6.96 o
  -1   4  18       72.47       64.81      7.66 o
   0   4  18        0.31        5.62      4.82 o
   1   4  18      646.70      621.65     18.27 o
   2   4  18       60.43       63.34      8.82 o
   3   4  18       87.61       94.48     10.55 o
   4   4  18      304.18      289.15     18.91 o
   5   4  18       83.58       79.43     13.19 o
   6   4  18        1.53       -6.05      6.05 o
   7   4  18       13.00       10.37      8.55 o
   8   4  18        0.11        4.20     11.11 o
   9   4  18       69.46       72.07     16.28 o
  10   4  18        0.00      -16.37     19.67 o
 -11   5  18      108.61      104.34     22.49 o
 -10   5  18       19.56       17.02      9.90 o
  -9   5  18        4.86       11.41      9.14 o
  -8   5  18       19.15       11.27      8.17 o
  -7   5  18       54.01       62.52     10.37 o
  -6   5  18       87.00      102.61     11.65 o
  -5   5  18     1335.62     1370.67     32.09 o
  -4   5  18        6.80       -1.60      5.72 o
  -3   5  18        9.30        2.38      4.96 o
  -2   5  18      829.43      781.99     23.09 o
  -1   5  18      629.14      678.96     20.29 o
   0   5  18       14.32       16.41      6.06 o
   1   5  18       52.27       41.96      7.74 o
   2   5  18      442.35      400.36     18.03 o
   3   5  18      866.21      811.74     25.63 o
   4   5  18      196.70      148.59     13.62 o
   5   5  18       99.47       91.12     13.19 o
   6   5  18       91.16       97.14     10.72 o
   7   5  18      131.31      135.34     20.85 o
   8   5  18       21.78       42.39     13.17 o
   9   5  18       75.52       57.85     16.12 o
 -10   6  18      108.02      124.85     16.21 o
  -9   6  18      198.76      204.86     18.10 o
  -8   6  18        8.21        5.93      8.39 o
  -7   6  18      181.86      208.02     18.17 o
  -6   6  18      303.91      353.75     19.14 o
  -5   6  18       25.12        4.54      7.62 o
  -4   6  18      112.93      136.29     12.73 o
  -3   6  18      160.88      170.62     18.93 o
  -2   6  18       57.00       41.69     10.84 o
  -1   6  18       30.38       15.32      7.91 o
   0   6  18       25.21       27.06      8.93 o
   1   6  18        0.79        7.38      6.10 o
   2   6  18      103.27      100.54     12.00 o
   3   6  18      192.66      179.24     15.04 o
   4   6  18        3.79       -3.85      6.79 o
   5   6  18      279.06      335.23     20.39 o
   6   6  18       15.97       20.56     14.44 o
   7   6  18       59.78       62.68     12.96 o
   8   6  18      250.46      280.45     40.16 o
   9   6  18        3.47       -4.64     28.55 o
  -9   7  18        5.83       -9.08      9.08 o
  -8   7  18       77.08       81.34     13.14 o
  -7   7  18        8.94        3.77      8.50 o
  -6   7  18      228.13      253.44     18.03 o
  -5   7  18      118.91       80.91     11.80 o
  -4   7  18      174.07      181.23     18.14 o
  -3   7  18      670.14      674.93     28.91 o
  -2   7  18        3.92        8.83      8.43 o
  -1   7  18        0.03        7.31      8.45 o
   0   7  18        6.44       -4.97      7.37 o
   1   7  18      597.43      571.46     22.80 o
   2   7  18       87.21       96.20     17.16 o
   3   7  18       10.42       20.96      8.78 o
   4   7  18      136.67      117.13     14.14 o
   5   7  18      540.08      622.86     37.85 o
   6   7  18        1.78       -3.73     12.70 o
   7   7  18      209.75      224.11     21.46 o
   8   7  18       87.53      115.03     17.87 o
  -8   8  18       81.75       56.28     13.14 o
  -7   8  18        3.98        1.70      9.34 o
  -6   8  18       33.88       41.98     10.80 o
  -5   8  18      253.29      280.05     22.67 o
  -4   8  18      418.09      400.34     25.07 o
  -3   8  18      154.42      189.36     19.87 o
  -2   8  18        2.26       -1.65      8.66 o
  -1   8  18      569.62      577.43     30.45 o
   0   8  18       63.96       82.05     11.95 o
   1   8  18       25.11       17.42      8.68 o
   2   8  18       28.14       28.50     13.38 o
   3   8  18       11.66      -13.21     13.21 o
   4   8  18       83.10       92.80     24.98 o
   5   8  18       90.49       96.67     23.20 o
   6   8  18       30.65       47.86     18.09 o
  -6   9  18        2.76       -3.64     11.37 o
  -5   9  18        5.26        6.29     18.81 o
  -4   9  18       10.56       16.80     12.10 o
  -3   9  18      257.61      263.03     23.40 o
  -2   9  18      254.81      196.60     20.45 o
  -1   9  18      428.50      403.42     30.45 o
   0   9  18       18.30       14.38     12.26 o
   1   9  18       50.87        9.99     15.70 o
   2   9  18      434.84      536.88     47.48 o
   3   9  18       11.73       14.28     18.20 o
   4   9  18       81.93       86.02     25.70 o
   5   9  18       10.17       18.92     20.34 o
  -4  10  18       30.31       20.36     14.28 o
  -3  10  18      134.31      204.52     37.12 o
  -2  10  18      193.43       89.23     27.13 o
  -1  10  18       73.15       64.96     24.63 o
   0  10  18      215.16      191.32     34.62 o
   1  10  18        3.08       10.71     19.63 o
   2  10  18       34.60       54.61     24.27 o
 -11   0  19        2.79       11.88      8.51 o
  -9   0  19       66.23       54.98     19.01 o
  -7   0  19      154.99       92.16     16.10 o
  -5   0  19      917.89      737.97     32.28 o
  -3   0  19       46.38       46.42      8.92 o
  -1   0  19      528.93      493.01     19.43 o
   1   0  19      344.37      356.36     13.14 o
   3   0  19      222.43      221.35     29.09 o
   5   0  19       21.51       18.95     10.19 o
   7   0  19       28.57       16.97     15.70 o
   9   0  19      131.69      151.61     26.72 o
 -12   1  19       28.53       34.47      7.79 o
 -11   1  19       12.60        5.16      6.13 o
 -10   1  19      111.60      147.87     10.31 o
  -9   1  19       95.45       77.12      9.44 o
  -8   1  19      132.36      100.63     11.65 o
  -7   1  19       18.35       41.44      9.19 o
  -6   1  19      108.52      117.44     12.18 o
  -5   1  19      627.71      562.43     34.53 o
  -4   1  19       11.22       15.05      5.84 o
  -3   1  19      347.93      349.43     13.64 o
  -2   1  19      122.50      131.01      8.79 o
  -1   1  19        0.34       -0.55      2.63 o
   0   1  19     1132.33     1100.96     18.64 o
   1   1  19       56.07       55.76      6.71 o
   2   1  19     1408.12     1301.07     22.73 o
   3   1  19     1902.47     1961.57     38.62 o
   4   1  19        9.39       11.40      5.69 o
   5   1  19       79.79       54.19      8.68 o
   6   1  19      117.55      132.70     16.18 o
   7   1  19       81.44       89.01     17.20 o
   8   1  19        3.82       -1.75      8.64 o
   9   1  19       25.15       30.11     14.75 o
  10   1  19      277.36      370.63    144.21 o
 -12   2  19        5.28        9.76     11.43 o
 -11   2  19       74.59       71.92      9.22 o
 -10   2  19        8.47       10.96      6.92 o
  -9   2  19       67.02       57.57      8.74 o
  -8   2  19      108.36      109.86      9.69 o
  -7   2  19      395.29      397.58     13.91 o
  -6   2  19      371.44      318.76     11.63 o
  -5   2  19      750.32      794.48     16.57 o
  -4   2  19       20.51       15.00      3.94 o
  -3   2  19     1166.85     1145.18     21.98 o
  -2   2  19       12.60        9.00      3.32 o
  -1   2  19        2.72        3.06      3.20 o
   0   2  19     1757.07     1731.33     29.55 o
   1   2  19        0.50       -0.06      4.70 o
   2   2  19      116.24      126.50     10.58 o
   3   2  19      207.76      180.55     16.47 o
   4   2  19        2.41        8.98      5.38 o
   5   2  19       11.86       -1.96      6.08 o
   6   2  19      108.43      106.62     13.55 o
   7   2  19        2.85        2.78      7.38 o
   8   2  19      128.37      113.50     17.16 o
   9   2  19       11.00       11.79     13.01 o
  10   2  19       24.82        8.57     21.70 o
 -11   3  19       75.85       75.32     12.98 o
 -10   3  19       14.28        1.64      7.57 o
  -9   3  19        4.35        1.97      6.64 o
  -8   3  19       71.01       58.06      8.46 o
  -7   3  19      204.85      219.68     12.21 o
  -6   3  19     1058.62     1087.61     22.35 o
  -5   3  19        6.37        0.57      4.08 o
  -4   3  19       51.42       66.31      6.21 o
  -3   3  19      805.39      790.21     15.81 o
  -2   3  19     1387.20     1313.88     21.99 o
  -1   3  19      263.30      264.46     18.20 o
   0   3  19      171.95      167.18     10.54 o
   1   3  19      156.18      151.66     10.60 o
   2   3  19     2596.07     2404.40     42.87 o
   3   3  19      186.26      160.16     15.15 o
   4   3  19      120.21      139.35     13.39 o
   5   3  19       50.56       43.26      8.92 o
   6   3  19       27.94       21.57      7.81 o
   7   3  19       54.04       66.26     11.02 o
   8   3  19        8.92       27.63     11.59 o
   9   3  19       13.11       -3.49     12.18 o
  10   3  19      283.96      325.25     63.00 o
 -11   4  19        0.34       -7.90      8.57 o
 -10   4  19       21.13        8.95      8.22 o
  -9   4  19        2.35       -0.03      6.66 o
  -8   4  19       45.70       35.39     11.18 o
  -7   4  19      158.64      141.78     13.98 o
  -6   4  19      171.02      184.23     13.12 o
  -5   4  19      425.19      423.64     13.43 o
  -4   4  19       26.91       21.27      4.52 o
  -3   4  19        3.59        0.46      4.23 o
  -2   4  19      474.91      470.57     21.61 o
  -1   4  19     1041.84      967.72     35.74 o
   0   4  19     1421.57     1432.17     28.53 o
   1   4  19      269.07      251.55     12.86 o
   2   4  19      826.13      778.80     23.71 o
   3   4  19      134.76      110.16     17.53 o
   4   4  19        5.90       10.51      9.07 o
   5   4  19        2.54       -2.78      7.52 o
   6   4  19      194.51      179.17     18.55 o
   7   4  19        0.03       -7.43      7.85 o
   8   4  19       20.97        4.51     11.29 o
   9   4  19        2.83      -12.28     12.28 o
 -10   5  19       66.43       48.70     12.16 o
  -9   5  19      133.55      136.90     16.07 o
  -8   5  19      126.23      140.60     13.42 o
  -7   5  19        6.12        2.72      6.85 o
  -6   5  19      114.10      112.03     12.05 o
  -5   5  19       99.34      118.65     13.91 o
  -4   5  19     1237.58     1197.75     34.16 o
  -3   5  19        0.88       -0.42      5.93 o
  -2   5  19        0.42       -0.01      5.44 o
  -1   5  19      231.46      244.76     13.59 o
   0   5  19      402.35      394.45     16.05 o
   1   5  19       11.45        5.35      5.74 o
   2   5  19       45.40       34.75      8.31 o
   3   5  19        8.36        6.02      7.18 o
   4   5  19      401.11      416.08     20.15 o
   5   5  19       46.00       48.09     10.64 o
   6   5  19        5.71        9.59      7.08 o
   7   5  19       21.68       29.46     11.01 o
   8   5  19       13.78       39.04     14.37 o
   9   5  19        3.62       -5.38     12.87 o
 -10   6  19       38.34       38.98     17.48 o
  -9   6  19       49.30       27.55     13.24 o
  -8   6  19       62.42       94.64     13.63 o
  -7   6  19       27.88       18.48      8.96 o
  -6   6  19        9.37        0.70      7.09 o
  -5   6  19      246.62      261.35     17.05 o
  -4   6  19        2.00        3.39      8.44 o
  -3   6  19       93.18       79.70     12.32 o
  -2   6  19      267.19      230.74     24.27 o
  -1   6  19       41.95       40.18      9.21 o
   0   6  19        1.32       -3.71      5.55 o
   1   6  19       96.63       82.60     10.04 o
   2   6  19       78.42       76.82     10.71 o
   3   6  19       74.40       71.22     11.29 o
   4   6  19        0.51       -0.18      7.78 o
   5   6  19       97.59       82.60     12.84 o
   6   6  19      361.36      337.52     25.74 o
   7   6  19       24.59       -6.32     12.25 o
   8   6  19      157.74      196.93     26.27 o
  -9   7  19        3.52        1.11     10.19 o
  -8   7  19       59.69       55.69     12.98 o
  -7   7  19        0.32        3.58      8.70 o
  -6   7  19        8.55        4.54      8.42 o
  -5   7  19       16.77       14.00      9.18 o
  -4   7  19        2.74       10.44     10.06 o
  -3   7  19      623.46      642.19     28.53 o
  -2   7  19       16.46        5.30      8.29 o
  -1   7  19       14.61       26.50      9.01 o
   0   7  19       89.75       89.50     21.33 o
   1   7  19       14.82       19.83      8.66 o
   2   7  19        0.78       -7.44      7.44 o
   3   7  19        1.86       -3.90      8.00 o
   4   7  19        7.94        1.91      8.24 o
   5   7  19       20.65       14.85     15.18 o
   6   7  19        2.24        9.97     14.68 o
   7   7  19       83.77       93.20     15.89 o
  -8   8  19       23.63       17.85     16.36 o
  -7   8  19       18.22       13.66     11.03 o
  -6   8  19      129.81      148.45     19.48 o
  -5   8  19      261.78      285.02     24.49 o
  -4   8  19       31.39       10.14     10.28 o
  -3   8  19       13.17       17.61     10.01 o
  -2   8  19       71.44       74.92     13.58 o
  -1   8  19        6.17       -1.13      8.07 o
   0   8  19      319.50      331.92     28.45 o
   1   8  19       39.12       30.64     12.72 o
   2   8  19        0.12        2.03     24.98 o
   3   8  19      197.35      185.25     32.48 o
   4   8  19      162.20      148.13     29.63 o
   5   8  19       23.96       21.77     26.05 o
   6   8  19       33.65       20.38     33.73 o
  -6   9  19       24.75        2.90     11.76 o
  -5   9  19        7.57       17.87     12.75 o
  -4   9  19        7.05       -1.96     11.07 o
  -3   9  19       79.49       80.39     15.64 o
  -2   9  19       26.95       20.77     10.31 o
  -1   9  19      573.05      592.57     26.70 o
   0   9  19      141.14      190.89     24.67 o
   1   9  19      199.20      213.81     35.69 o
   2   9  19      156.60      235.22     35.69 o
   3   9  19       37.77       18.20     17.85 o
   4   9  19       59.47       46.76     22.84 o
  -2  10  19      665.09      760.03     58.90 o
  -1  10  19       47.46       34.98     22.49 o
   0  10  19       35.09       33.55     23.20 o
   1  10  19       47.76       39.97     24.27 o
 -12   0  20      741.58      878.47     30.80 o
 -10   0  20        1.04        1.55      7.41 o
  -8   0  20        2.07        4.37     10.96 o
  -6   0  20      368.77      441.01     27.14 o
  -4   0  20       22.30       29.78     10.45 o
  -2   0  20      290.01      278.47     21.78 o
   0   0  20     3427.53     3471.88     73.78 o
   2   0  20     1097.17      975.99     31.49 o
   4   0  20      649.12      579.58     28.33 o
   6   0  20      298.27      294.27     26.41 o
   8   0  20       14.62       -9.85     12.08 o
  10   0  20       35.04       51.04     34.62 o
 -12   1  20      207.79      225.76     15.25 o
 -11   1  20       30.85       37.67      8.29 o
 -10   1  20        0.00        4.84      6.84 o
  -9   1  20       52.10       54.86      7.74 o
  -8   1  20      383.61      368.32     13.17 o
  -7   1  20       34.92       32.83      8.71 o
  -6   1  20      763.13      667.13     23.52 o
  -5   1  20        5.80       16.53      8.86 o
  -4   1  20      246.09      206.11     11.79 o
  -3   1  20      146.77      138.84      9.86 o
  -2   1  20       65.66       58.51      7.76 o
  -1   1  20      400.76      390.43     12.59 o
   0   1  20     1496.05     1372.37     24.81 o
   1   1  20      127.33      126.15     21.90 o
   2   1  20      948.97      970.53     22.69 o
   3   1  20     1099.52     1060.50     55.77 o
   4   1  20       93.20       79.92     10.35 o
   5   1  20        6.60        5.92      6.04 o
   6   1  20       78.91       91.10     11.62 o
   7   1  20       65.69       67.06     11.72 o
   8   1  20       18.98       10.49      9.81 o
   9   1  20       19.14       14.65     27.01 o
  10   1  20      191.58      193.15     56.75 o
 -11   2  20       20.03       10.33      7.24 o
 -10   2  20      176.44      204.18     14.34 o
  -9   2  20        2.05       -3.82      6.24 o
  -8   2  20      129.53      134.37     10.65 o
  -7   2  20      226.11      216.63     12.64 o
  -6   2  20      909.83      919.68     21.00 o
  -5   2  20      175.37      150.30      8.06 o
  -4   2  20       19.56       18.38      4.02 o
  -3   2  20        0.35        4.50      3.34 o
  -2   2  20      903.96      910.76     21.19 o
  -1   2  20       19.43       11.11      4.65 o
   0   2  20      193.80      209.90     13.92 o
   1   2  20     1750.09     1704.12     44.24 o
   2   2  20        0.95       -1.02      4.69 o
   3   2  20      557.44      560.06     49.80 o
   4   2  20      417.60      360.35     16.79 o
   5   2  20      904.14      886.01     26.39 o
   6   2  20        0.66        4.39      6.81 o
   7   2  20      373.81      364.73     21.10 o
   8   2  20       33.46       37.05     11.24 o
   9   2  20        0.16        3.28     12.47 o
  10   2  20        4.28      -18.21     19.10 o
 -11   3  20       97.53       86.19     13.58 o
 -10   3  20      101.06      110.22     12.80 o
  -9   3  20        8.38        7.30      7.33 o
  -8   3  20        0.30       -5.51      5.51 o
  -7   3  20        1.48       -4.19      5.11 o
  -6   3  20      148.87      170.04      9.98 o
  -5   3  20       15.24        7.47      4.52 o
  -4   3  20      134.56      126.54      8.46 o
  -3   3  20        1.94        5.63      3.93 o
  -2   3  20       13.01        8.18      5.14 o
  -1   3  20      801.69      767.40     19.84 o
   0   3  20     1579.29     1525.27     29.11 o
   1   3  20      287.30      276.31     13.63 o
   2   3  20       17.33       19.97      7.16 o
   3   3  20      569.77      535.50     20.14 o
   4   3  20       27.22        7.56     11.29 o
   5   3  20       80.13       52.79     12.27 o
   6   3  20      275.25      302.81     19.03 o
   7   3  20        0.26       -0.16      8.41 o
   8   3  20       34.16       31.95     13.44 o
   9   3  20       34.15       55.78     19.41 o
 -11   4  20        2.12       11.26     10.95 o
 -10   4  20       68.60       47.02     10.15 o
  -9   4  20        3.52       -0.21      7.45 o
  -8   4  20        5.21       14.00      7.29 o
  -7   4  20       31.07       24.87      7.83 o
  -6   4  20       19.59       13.45      6.43 o
  -5   4  20      173.71      171.63     10.84 o
  -4   4  20       45.20       46.89      6.01 o
  -3   4  20     1520.37     1527.05     28.85 o
  -2   4  20       48.56       45.59      8.07 o
  -1   4  20     1482.42     1406.81     28.77 o
   0   4  20        7.72        5.92      5.60 o
   1   4  20        1.70       -1.63      6.33 o
   2   4  20       47.91       41.21      8.46 o
   3   4  20       76.16       66.93     13.86 o
   4   4  20       20.23       18.06      7.59 o
   5   4  20      220.31      219.06     26.07 o
   6   4  20        0.16       -0.18      7.27 o
   7   4  20        1.85       -1.19      8.35 o
   8   4  20        3.23      -10.50     10.50 o
   9   4  20        0.21      -13.47     13.47 o
 -10   5  20      342.67      359.36     23.31 o
  -9   5  20       33.41       29.65     13.60 o
  -8   5  20       35.07       20.04      8.36 o
  -7   5  20       14.34       17.09      7.43 o
  -6   5  20       82.70       89.44     11.60 o
  -5   5  20      205.48      200.40     14.94 o
  -4   5  20       98.06      107.37     11.03 o
  -3   5  20       98.18      105.77     12.11 o
  -2   5  20       90.27       97.45     11.16 o
  -1   5  20       29.37       16.94      7.37 o
   0   5  20      880.01      846.15     28.28 o
   1   5  20       13.57        3.62      5.85 o
   2   5  20        0.02        6.07      6.70 o
   3   5  20       94.28      101.88     12.57 o
   4   5  20       91.72      128.38     13.91 o
   5   5  20       18.26        8.26      8.77 o
   6   5  20      136.25      136.73     15.46 o
   7   5  20       26.99       36.98     12.57 o
   8   5  20       22.80        9.67     12.38 o
  -9   6  20        1.46       -8.72      8.72 o
  -8   6  20       21.97       21.78     10.22 o
  -7   6  20       14.21       17.48      9.58 o
  -6   6  20      498.41      500.82     28.60 o
  -5   6  20       20.36        8.09      8.97 o
  -4   6  20       15.30       25.53     10.02 o
  -3   6  20       12.60        9.26      8.71 o
  -2   6  20      140.08      152.42     19.27 o
  -1   6  20      239.07      253.84     16.66 o
   0   6  20      149.54      153.41     12.77 o
   1   6  20        8.94        4.38      7.95 o
   2   6  20       19.24       12.70      7.94 o
   3   6  20       10.99       10.28      8.39 o
   4   6  20       25.55        3.75     19.27 o
   5   6  20        2.35       13.01      9.17 o
   6   6  20       13.06       17.81     13.87 o
   7   6  20       40.57       29.51     14.10 o
   8   6  20        7.13       -2.00     14.40 o
  -8   7  20       10.02        6.52     10.03 o
  -7   7  20       75.93       94.45     16.54 o
  -6   7  20        0.61       -3.10      9.30 o
  -5   7  20       37.81       13.25     10.41 o
  -4   7  20      119.98      139.23     17.11 o
  -3   7  20      169.92      206.05     23.33 o
  -2   7  20      185.51      200.17     25.34 o
  -1   7  20       12.77       25.33      8.97 o
   0   7  20       22.08        7.21      7.97 o
   1   7  20        0.02        9.78      8.50 o
   2   7  20       37.32       41.09     14.97 o
   3   7  20      139.51      186.38     17.46 o
   4   7  20      150.98      133.13     15.89 o
   5   7  20        0.00      -11.99     11.99 o
   6   7  20      199.27      221.28     28.79 o
   7   7  20      332.52      348.75     33.83 o
  -7   8  20        1.64       -9.05     11.42 o
  -6   8  20      111.45      124.08     25.10 o
  -5   8  20      132.48      143.13     19.04 o
  -4   8  20       87.44       63.49     21.44 o
  -3   8  20        0.94        8.08      9.99 o
  -2   8  20       86.09       99.72     20.09 o
  -1   8  20        2.19        4.86     10.01 o
   0   8  20        5.46       -7.22      7.94 o
   1   8  20        1.62        2.52      8.09 o
   2   8  20      164.18      203.63     24.45 o
   3   8  20       47.70       28.20     19.63 o
   4   8  20      170.09      194.53     33.55 o
   5   8  20      141.31      167.04     32.84 o
  -5   9  20       14.57       21.78     13.07 o
  -4   9  20      160.08      148.80     20.13 o
  -3   9  20      448.37      474.34     29.62 o
  -2   9  20      416.08      418.27     25.71 o
  -1   9  20      218.45      193.98     18.19 o
   0   9  20       75.59       69.27     19.03 o
   1   9  20      152.19      190.24     33.55 o
   2   9  20       12.84       14.28     17.85 o
   3   9  20       53.46      100.65     29.98 o
 -11   0  21      120.55      123.74     14.38 o
  -9   0  21       92.02      133.90     21.78 o
  -7   0  21      111.89      126.53     19.45 o
  -5   0  21     2344.39     2157.52     80.38 o
  -3   0  21       82.66       86.35     11.75 o
  -1   0  21      134.81      137.47     13.10 o
   1   0  21       12.97        5.64     12.31 o
   3   0  21     3498.27     3247.47     73.63 o
   5   0  21        0.02       -8.59      8.59 o
   7   0  21      167.24      220.08     38.91 o
   9   0  21        5.14      -24.63     24.63 o
 -11   1  21        2.85       -2.91      6.68 o
 -10   1  21        4.98       -1.83      7.25 o
  -9   1  21       23.71       33.45      7.30 o
  -8   1  21      213.12      211.66     11.32 o
  -7   1  21       11.76       10.08      8.21 o
  -6   1  21      115.73      133.17     13.14 o
  -5   1  21     1495.65     1395.16     33.03 o
  -4   1  21       22.05        8.69      5.70 o
  -3   1  21        6.87        6.85      5.88 o
  -2   1  21       26.62       26.79      3.94 o
  -1   1  21      327.80      345.62     11.37 o
   0   1  21     1516.88     1481.11     26.82 o
   1   1  21     1197.21     1198.04     31.83 o
   2   1  21     2024.07     2070.62     37.11 o
   3   1  21      125.68      132.30     11.25 o
   4   1  21        9.53       16.18      6.85 o
   5   1  21       72.35       79.24     12.31 o
   6   1  21        3.08       -3.13      7.25 o
   7   1  21       68.75       56.64     11.81 o
   8   1  21       60.59       50.33     12.59 o
   9   1  21       76.79       87.44     22.96 o
 -11   2  21       49.62       83.56     12.49 o
 -10   2  21      134.06      149.44     12.80 o
  -9   2  21      399.47      435.27     17.45 o
  -8   2  21      189.78      183.48     14.55 o
  -7   2  21       15.23       14.49      5.40 o
  -6   2  21      110.64      122.82      9.68 o
  -5   2  21      391.33      395.60     11.81 o
  -4   2  21      330.85      348.07     10.75 o
  -3   2  21      273.64      259.08     11.37 o
  -2   2  21      463.52      423.72     11.87 o
  -1   2  21      275.75      270.66     12.04 o
   0   2  21       11.54       10.45      4.93 o
   1   2  21      837.39      794.30     22.10 o
   2   2  21       66.95       64.10     10.54 o
   3   2  21      174.76      220.10     13.36 o
   4   2  21        0.06        1.17      5.60 o
   5   2  21       28.69       36.21      9.12 o
   6   2  21      520.54      468.42     22.12 o
   7   2  21      197.62      213.56     17.83 o
   8   2  21       23.74        0.08      9.80 o
   9   2  21       72.71       57.34     17.12 o
 -11   3  21        5.74        7.39     10.78 o
 -10   3  21       60.90       69.84     11.38 o
  -9   3  21       19.25       23.69      8.37 o
  -8   3  21      142.18      139.40     22.54 o
  -7   3  21        0.06       -5.15      5.15 o
  -6   3  21        0.17       -1.77      4.46 o
  -5   3  21       54.32       54.42      6.46 o
  -4   3  21      450.05      447.88     13.20 o
  -3   3  21     1763.34     1728.20     28.01 o
  -2   3  21      377.48      327.36     13.95 o
  -1   3  21       23.88       21.20      6.02 o
   0   3  21        3.29        0.40      5.01 o
   1   3  21      121.47      133.51     11.92 o
   2   3  21     1146.00     1087.50     28.15 o
   3   3  21       33.71       20.28      9.13 o
   4   3  21       74.40       54.71      8.91 o
   5   3  21      221.84      199.50     15.50 o
   6   3  21        8.56       -2.29      7.25 o
   7   3  21      168.71      183.42     17.06 o
   8   3  21       27.31       32.70     14.55 o
   9   3  21       90.56      102.89     20.16 o
 -10   4  21       54.58       53.29     11.30 o
  -9   4  21       47.09       48.04     10.72 o
  -8   4  21       31.76       37.55      9.54 o
  -7   4  21      134.13      138.79     12.45 o
  -6   4  21        0.29       -2.14      5.93 o
  -5   4  21       81.07       83.26      7.65 o
  -4   4  21        4.43        6.47      4.74 o
  -3   4  21      179.77      193.54     13.97 o
  -2   4  21      124.67       95.81      9.51 o
  -1   4  21      521.22      493.83     17.67 o
   0   4  21       30.11       20.88      6.75 o
   1   4  21      231.53      270.39     14.76 o
   2   4  21        9.98        3.15      6.32 o
   3   4  21      189.47      209.45     19.56 o
   4   4  21       23.13       15.73     10.51 o
   5   4  21        0.07        2.52      7.26 o
   6   4  21       24.83       33.54     10.18 o
   7   4  21       12.47        7.60      9.59 o
   8   4  21       48.47       61.10     14.95 o
 -10   5  21        0.19       -2.07     11.95 o
  -9   5  21       32.31       25.50     12.73 o
  -8   5  21       38.59       11.87      8.21 o
  -7   5  21        6.63       -4.84      6.44 o
  -6   5  21        5.25       -3.46      7.06 o
  -5   5  21        0.11       -6.39      6.39 o
  -4   5  21        2.48       -1.95      6.98 o
  -3   5  21      356.43      367.85     22.52 o
  -2   5  21       88.11       71.68      9.43 o
  -1   5  21      855.40      827.59     23.22 o
   0   5  21      247.04      242.51     14.38 o
   1   5  21        0.08        4.57      6.17 o
   2   5  21       30.91       25.27      8.24 o
   3   5  21      176.92      181.37     25.08 o
   4   5  21       70.40       98.33     13.21 o
   5   5  21       27.57       24.44     12.94 o
   6   5  21        9.95       17.53      9.14 o
   7   5  21      268.81      325.84     32.24 o
   8   5  21       60.44       32.81     14.43 o
  -9   6  21      380.79      451.23     52.51 o
  -8   6  21        3.47       -3.15      8.57 o
  -7   6  21       98.43      108.78     14.66 o
  -6   6  21       52.47       72.26     13.14 o
  -5   6  21        0.80        5.32      8.61 o
  -4   6  21      640.59      653.36     28.83 o
  -3   6  21       44.81       70.84     12.86 o
  -2   6  21      433.23      414.53     20.72 o
  -1   6  21       70.58       62.80     10.81 o
   0   6  21        6.33        1.76      6.56 o
   1   6  21      127.42      131.21     12.11 o
   2   6  21       10.23       13.70      7.83 o
   3   6  21       63.97       32.88     12.36 o
   4   6  21       55.27       28.34     10.25 o
   5   6  21       19.54       24.10     11.39 o
   6   6  21        5.57       24.71     11.21 o
   7   6  21       30.98       41.84     14.17 o
  -8   7  21        0.31        0.69     11.91 o
  -7   7  21      157.36      165.57     25.56 o
  -6   7  21        1.87       -4.80     10.36 o
  -5   7  21       33.94       31.16     12.54 o
  -4   7  21        3.87        3.16      9.74 o
  -3   7  21       39.22       40.78     11.58 o
  -2   7  21       10.84       11.67      8.34 o
  -1   7  21       28.27       45.89     10.25 o
   0   7  21        0.36       -7.49      7.49 o
   1   7  21        0.08        5.41      7.99 o
   2   7  21        0.76       -7.14      9.33 o
   3   7  21        5.09        1.90      8.90 o
   4   7  21       30.85       23.65     10.76 o
   5   7  21       21.67       13.55     16.02 o
   6   7  21      439.62      419.91     36.30 o
  -6   8  21      102.95      110.43     18.12 o
  -5   8  21      182.54      202.45     21.80 o
  -4   8  21      202.70      277.59     23.79 o
  -3   8  21       37.29       35.60     12.94 o
  -2   8  21       71.89       73.51     17.26 o
  -1   8  21        0.44       -1.78      8.64 o
   0   8  21        0.07       15.91      9.96 o
   1   8  21      525.12      538.55     27.73 o
   2   8  21       89.89      103.30     17.08 o
   3   8  21       58.22      111.00     27.48 o
   4   8  21       10.50       24.63     18.56 o
   5   8  21       30.20       55.68     25.70 o
  -4   9  21       94.75      117.60     19.42 o
  -3   9  21       43.17       56.39     15.40 o
  -2   9  21        7.73       -5.65     10.15 o
  -1   9  21      283.88      271.37     21.21 o
   0   9  21      119.46      152.84     24.78 o
   1   9  21       16.53       50.33     22.84 o
   2   9  21        9.95      -10.35     17.49 o
 -10   0  22        4.65       -6.51      7.93 o
  -8   0  22       12.09       24.98     13.12 o
  -6   0  22      341.16      346.91     26.21 o
  -4   0  22     1184.54     1039.65     33.00 o
  -2   0  22     2691.17     2612.82     54.15 o
   0   0  22        1.40       21.57     10.71 o
   2   0  22      402.81      385.70     21.62 o
   4   0  22       44.95       34.85     11.61 o
   6   0  22     1217.22     1307.15     50.01 o
   8   0  22        0.11        9.95     14.97 o
 -11   1  22      106.18      103.92     12.48 o
 -10   1  22      166.48      179.50     13.67 o
  -9   1  22        5.17        9.61      6.53 o
  -8   1  22       13.37        1.29      5.13 o
  -7   1  22        1.21        3.05      7.76 o
  -6   1  22        1.18        2.89      7.20 o
  -5   1  22      608.44      639.21     25.68 o
  -4   1  22       16.48        0.65      6.00 o
  -3   1  22        5.46        5.94      5.30 o
  -2   1  22      176.33      176.09      9.34 o
  -1   1  22      435.90      426.65     20.89 o
   0   1  22       27.85       13.07      6.01 o
   1   1  22       48.68       65.97      9.95 o
   2   1  22      211.40      228.41     12.71 o
   3   1  22       28.18       29.69      6.90 o
   4   1  22      272.75      277.28     23.24 o
   5   1  22        4.69       14.23      7.30 o
   6   1  22      139.14      157.12     15.51 o
   7   1  22      242.10      265.84     20.01 o
   8   1  22      149.47      135.16     18.55 o
   9   1  22        4.33       18.51     15.45 o
 -11   2  22       95.91       96.11     13.69 o
 -10   2  22       18.08        6.80      7.73 o
  -9   2  22      284.16      346.45     24.45 o
  -8   2  22        5.51        5.43      5.92 o
  -7   2  22      119.15      101.28      9.48 o
  -6   2  22      115.01      104.95      8.69 o
  -5   2  22        7.07       15.47      4.40 o
  -4   2  22       10.75       13.40      5.40 o
  -3   2  22       25.99       14.50      4.59 o
  -2   2  22      674.05      670.46     16.85 o
  -1   2  22      877.73      829.32     25.15 o
   0   2  22      118.61      105.19     15.37 o
   1   2  22      169.30      167.91     12.83 o
   2   2  22      532.57      492.58     30.39 o
   3   2  22      355.19      345.36     16.95 o
   4   2  22       83.48      101.39     11.30 o
   5   2  22        7.74       12.91      9.89 o
   6   2  22      270.50      297.24     21.20 o
   7   2  22       16.49        9.71      9.39 o
   8   2  22        3.90       10.45     10.62 o
   9   2  22       28.76       21.02     25.75 o
 -10   3  22       23.73       21.92      9.37 o
  -9   3  22      112.62      115.72     12.56 o
  -8   3  22       87.00       91.34     11.05 o
  -7   3  22       47.38       39.81      7.01 o
  -6   3  22      115.69      118.95      9.11 o
  -5   3  22      542.35      559.60     18.64 o
  -4   3  22      663.77      655.65     19.85 o
  -3   3  22      368.74      335.87     14.43 o
  -2   3  22      320.14      300.75     14.05 o
  -1   3  22       45.02       42.18      7.14 o
   0   3  22        5.26       -4.82      5.10 o
   1   3  22      927.11      924.22     25.86 o
   2   3  22        1.13       -0.94      6.12 o
   3   3  22       24.84       21.32      9.66 o
   4   3  22       86.39      107.55     11.91 o
   5   3  22        3.66       -5.68      6.77 o
   6   3  22      114.62      122.50     14.29 o
   7   3  22       22.72       23.56      9.73 o
   8   3  22       38.44        5.11     13.21 o
 -10   4  22       23.09       25.92     10.45 o
  -9   4  22      226.49      233.51     17.31 o
  -8   4  22       23.47       19.15      8.10 o
  -7   4  22       35.59       34.42      8.35 o
  -6   4  22      120.05      112.47     11.12 o
  -5   4  22      319.98      333.92     13.20 o
  -4   4  22       90.81       81.40     14.68 o
  -3   4  22        7.03        5.25      9.41 o
  -2   4  22       10.54        5.01      6.46 o
  -1   4  22       24.52       13.64      5.93 o
   0   4  22       28.69       27.04      7.14 o
   1   4  22        3.91        5.47      5.96 o
   2   4  22       57.43       69.26     10.86 o
   3   4  22       17.34        4.23      7.19 o
   4   4  22        0.01        3.17      9.84 o
   5   4  22       12.70       12.34      8.44 o
   6   4  22       14.52        0.76      8.04 o
   7   4  22      187.48      179.58     17.91 o
   8   4  22      147.46      177.07     22.79 o
  -9   5  22        3.31       -4.80      9.72 o
  -8   5  22      142.25      131.09     20.57 o
  -7   5  22        3.10       -5.63      6.85 o
  -6   5  22       68.54       60.76     11.19 o
  -5   5  22      111.42      113.13     14.61 o
  -4   5  22      881.41      912.06     32.12 o
  -3   5  22        2.60       -6.76      7.65 o
  -2   5  22       12.15        9.87      6.87 o
  -1   5  22       35.49       30.34      7.87 o
   0   5  22       88.98       77.29     14.36 o
   1   5  22       67.12       65.63      9.81 o
   2   5  22       30.56       36.30      9.20 o
   3   5  22        4.94        0.39      7.77 o
   4   5  22       37.41       28.44     10.49 o
   5   5  22       48.15       54.94     15.18 o
   6   5  22      424.77      431.85     23.87 o
   7   5  22        2.93        3.46     11.56 o
  -8   6  22       26.73       32.22     11.31 o
  -7   6  22      130.17      132.62     15.46 o
  -6   6  22       42.94       54.17     19.50 o
  -5   6  22      324.64      362.03     24.16 o
  -4   6  22        1.31       -1.92     10.06 o
  -3   6  22        1.31        7.24      9.90 o
  -2   6  22      368.55      401.31     21.32 o
  -1   6  22        2.57        3.77      7.66 o
   0   6  22       75.42       68.80     10.20 o
   1   6  22       93.80       80.69     10.98 o
   2   6  22        9.94       22.34      9.32 o
   3   6  22       33.71       30.35     12.11 o
   4   6  22       48.47       61.66     12.99 o
   5   6  22        6.84        9.19     14.28 o
   6   6  22        8.22       12.72     11.33 o
  -7   7  22        0.46      -10.95     10.95 o
  -6   7  22       15.62       11.80     11.81 o
  -5   7  22       25.43       31.37     12.64 o
  -4   7  22       19.71       15.09     10.63 o
  -3   7  22        4.25       -3.00      9.30 o
  -2   7  22       36.80       46.93     15.35 o
  -1   7  22        0.03       -7.84      7.84 o
   0   7  22        1.70        1.54      8.35 o
   1   7  22       16.93       29.88     10.35 o
   2   7  22       13.07       22.53     11.47 o
   3   7  22      324.36      331.17     22.77 o
   4   7  22       29.46       61.86     13.71 o
   5   7  22      169.65      172.50     25.68 o
  -6   8  22      271.65      288.45     62.29 o
  -5   8  22       26.10       27.12     13.15 o
  -4   8  22       13.23       11.29     11.34 o
  -3   8  22        1.26       -9.56      9.79 o
  -2   8  22       39.35       47.19     12.05 o
  -1   8  22       83.76      103.50     14.81 o
   0   8  22      124.17      166.02     23.85 o
   1   8  22        4.78       -0.69     10.65 o
   2   8  22       77.19       92.25     16.80 o
   3   8  22       77.11       67.46     24.98 o
   4   8  22       73.27      104.58     29.98 o
  -2   9  22       30.32       30.00     12.35 o
  -1   9  22        5.74        7.95     10.63 o
   0   9  22       21.07       24.54     25.88 o
   1   9  22       19.32       14.99     19.27 o
 -11   0  23        4.67       40.69     30.34 o
  -9   0  23       12.77        7.13     23.02 o
  -7   0  23      111.37       84.65     18.40 o
  -5   0  23       84.59      123.72     18.15 o
  -3   0  23       34.38       49.48     10.83 o
  -1   0  23     5232.56     4955.41    111.77 o
   1   0  23        8.59       15.05      7.75 o
   3   0  23      314.95      312.70     22.85 o
   5   0  23        2.19        0.72     10.00 o
   7   0  23     1132.48     1227.96     52.61 o
   9   0  23      224.05      232.37     52.83 o
 -10   1  23        0.68       -7.09      7.09 o
  -9   1  23        5.02       10.92      7.69 o
  -8   1  23      253.99      293.22     18.05 o
  -7   1  23       61.35       61.86     10.22 o
  -6   1  23        0.25       -5.62      7.19 o
  -5   1  23       24.77       15.34      7.49 o
  -4   1  23       92.41       86.10      9.00 o
  -3   1  23      348.91      337.03     10.79 o
  -2   1  23        7.37        9.04      3.89 o
  -1   1  23      316.00      355.84     21.63 o
   0   1  23      333.59      357.35     20.87 o
   1   1  23     1764.96     1727.26     32.55 o
   2   1  23      623.46      596.97     31.71 o
   3   1  23        4.61        1.64      5.30 o
   4   1  23       86.74       64.60      9.78 o
   5   1  23       20.38       37.19      8.89 o
   6   1  23       98.64       95.22     13.37 o
   7   1  23       61.98       76.40     13.20 o
   8   1  23      117.87      167.49     18.82 o
 -10   2  23       63.18       44.14     10.54 o
  -9   2  23       18.44       17.22      7.84 o
  -8   2  23       30.24       26.38      7.59 o
  -7   2  23      428.77      454.47     21.37 o
  -6   2  23       27.66       23.76      5.39 o
  -5   2  23      224.32      218.75     12.65 o
  -4   2  23       39.57       38.37      5.66 o
  -3   2  23      649.87      640.40     16.97 o
  -2   2  23      849.33      836.61     20.97 o
  -1   2  23      131.90      114.28     12.18 o
   0   2  23       16.84       11.36      5.69 o
   1   2  23      289.78      292.27     27.19 o
   2   2  23     1029.92     1068.75     34.60 o
   3   2  23      159.34      189.67     26.62 o
   4   2  23      227.38      218.03     20.23 o
   5   2  23       61.83       41.39      9.56 o
   6   2  23       39.78       44.39     11.09 o
   7   2  23      148.55      130.97     16.08 o
   8   2  23       35.38       17.49     12.03 o
 -10   3  23      298.97      333.35     33.47 o
  -9   3  23       19.27       27.49      9.67 o
  -8   3  23      197.10      211.57     15.64 o
  -7   3  23      275.50      280.93     13.85 o
  -6   3  23        8.94       17.28      5.77 o
  -5   3  23        6.37        8.95      5.01 o
  -4   3  23       99.04      111.80     10.45 o
  -3   3  23     1195.66     1124.40     27.75 o
  -2   3  23       23.18       19.52      6.83 o
  -1   3  23       44.61       40.11      7.28 o
   0   3  23        4.31        1.81      5.31 o
   1   3  23       78.75       75.06     11.93 o
   2   3  23      103.10       85.16     13.38 o
   3   3  23     1132.45     1113.63     37.87 o
   4   3  23      282.58      303.45     17.87 o
   5   3  23       36.82       32.19      9.89 o
   6   3  23       15.66       16.89      9.63 o
   7   3  23       35.45       31.75     13.96 o
   8   3  23        2.07       -3.33     13.02 o
  -9   4  23       67.50       77.21     11.82 o
  -8   4  23      216.97      268.51     17.63 o
  -7   4  23      131.54      116.24     14.90 o
  -6   4  23      125.26      138.37     13.87 o
  -5   4  23       22.79       26.46      7.68 o
  -4   4  23      339.48      349.78     21.23 o
  -3   4  23       62.12       67.33      9.19 o
  -2   4  23      122.28      101.65     10.56 o
  -1   4  23       73.88       69.13      8.94 o
   0   4  23        3.12        4.96      6.12 o
   1   4  23      338.14      369.55     18.59 o
   2   4  23       79.06       63.62     10.53 o
   3   4  23       17.60        1.25     13.16 o
   4   4  23        0.14       10.30     11.87 o
   5   4  23       28.45       36.02     10.03 o
   6   4  23      287.23      375.26     38.02 o
   7   4  23      317.24      368.45     24.91 o
  -9   5  23        4.07        4.46     10.32 o
  -8   5  23       19.39        9.19      8.53 o
  -7   5  23        5.28       -9.15      9.44 o
  -6   5  23        9.17       26.46     10.88 o
  -5   5  23      870.05      903.00     33.43 o
  -4   5  23       77.93       97.30     14.29 o
  -3   5  23        7.76        5.06      7.81 o
  -2   5  23      276.80      253.64     15.65 o
  -1   5  23       36.87       38.94      8.66 o
   0   5  23        0.37        1.12      6.20 o
   1   5  23       47.72       29.17      9.50 o
   2   5  23       18.26        7.86      8.06 o
   3   5  23        3.10       -4.86      7.40 o
   4   5  23       26.92       37.60     13.98 o
   5   5  23       26.26        5.66      9.69 o
   6   5  23       22.20       26.12     10.91 o
   7   5  23        1.26      -10.77     10.89 o
  -8   6  23       43.33       36.28     14.21 o
  -7   6  23       48.67       76.22     15.30 o
  -6   6  23      117.39      124.95     17.72 o
  -5   6  23      155.61      130.16     23.86 o
  -4   6  23        3.02       -1.23      9.55 o
  -3   6  23       15.76        6.70      9.23 o
  -2   6  23        3.03       -2.33      8.00 o
  -1   6  23       43.69       34.15      9.53 o
   0   6  23        5.25        9.09      7.62 o
   1   6  23       19.18       22.78      9.40 o
   2   6  23       39.59       55.55     11.38 o
   3   6  23        0.89       -8.21      8.53 o
   4   6  23        0.40       -8.13     14.20 o
   5   6  23        8.06      -12.83     12.83 o
   6   6  23       59.12       49.57     15.21 o
  -7   7  23       34.64       34.26     26.41 o
  -6   7  23        1.01       -2.65     13.76 o
  -5   7  23       57.42       79.44     15.99 o
  -4   7  23       70.69      108.99     18.06 o
  -3   7  23        7.14        6.18      8.72 o
  -2   7  23       22.46       20.13      8.89 o
  -1   7  23       81.90       88.67     13.78 o
   0   7  23       15.82       16.61      9.35 o
   1   7  23       16.47       18.93     12.07 o
   2   7  23      102.34       91.85     16.85 o
   3   7  23       99.33      121.19     16.16 o
   4   7  23       54.45       51.22     14.73 o
   5   7  23        0.00        3.93     31.05 o
  -5   8  23       35.00       46.93     19.56 o
  -4   8  23       24.05       24.92     16.50 o
  -3   8  23       42.02       32.55     12.35 o
  -2   8  23      115.10      133.71     29.02 o
  -1   8  23       11.34        7.61     10.37 o
   0   8  23      122.11      150.74     16.85 o
   1   8  23        1.48        3.97     11.53 o
   2   8  23        5.47      -11.70     11.70 o
   3   8  23      132.39      137.42     32.12 o
 -10   0  24      109.85      131.51     31.42 o
  -8   0  24      855.81      863.33     44.02 o
  -6   0  24       63.60       74.75     17.25 o
  -4   0  24        5.41        5.14      8.94 o
  -2   0  24      733.77      703.20     37.07 o
   0   0  24      801.55      835.17     58.20 o
   2   0  24       47.61       22.41     13.74 o
   4   0  24       57.82       66.18     14.79 o
   6   0  24       49.80       47.00     15.77 o
   8   0  24       55.52       71.57     22.42 o
 -10   1  24       12.28       10.18      8.33 o
  -9   1  24        2.48        8.23      7.18 o
  -8   1  24       35.01       23.15      8.70 o
  -7   1  24        8.09        3.16      7.27 o
  -6   1  24       14.91       27.81      9.43 o
  -5   1  24        7.65       14.79      7.10 o
  -4   1  24       82.14       59.94      8.25 o
  -3   1  24       17.85       14.89      7.01 o
  -2   1  24       21.45       15.51      4.77 o
  -1   1  24       81.76       83.61      9.54 o
   0   1  24       26.37       20.68     13.04 o
   1   1  24       67.70       94.22      9.21 o
   2   1  24      610.44      605.49     20.12 o
   3   1  24      394.76      384.85     27.26 o
   4   1  24       10.49       18.07      7.64 o
   5   1  24       16.39       24.09      9.13 o
   6   1  24       57.50       52.22     11.49 o
   7   1  24       49.57       65.71     13.26 o
   8   1  24       22.20        7.23     14.06 o
 -10   2  24        8.38       -5.81      8.54 o
  -9   2  24       94.71       79.10     10.44 o
  -8   2  24      374.04      420.88     17.36 o
  -7   2  24        8.59        5.87      5.78 o
  -6   2  24       26.21       28.73      5.84 o
  -5   2  24      336.64      342.70     12.37 o
  -4   2  24        3.20        6.01      4.70 o
  -3   2  24        7.09       12.96      5.15 o
  -2   2  24       37.64       42.87      7.21 o
  -1   2  24      575.43      567.53     28.12 o
   0   2  24        0.04        0.49      6.22 o
   1   2  24       45.59       47.00     14.36 o
   2   2  24       46.35       73.84     12.54 o
   3   2  24       14.57       22.91      7.29 o
   4   2  24      270.20      255.49     16.85 o
   5   2  24        0.36       -2.54      7.43 o
   6   2  24      165.67      160.65     16.75 o
   7   2  24      154.37      183.19     19.34 o
   8   2  24       63.04       59.17     14.82 o
  -9   3  24       88.25       98.62     12.38 o
  -8   3  24      190.54      193.61     15.36 o
  -7   3  24        3.65       -5.37      5.37 o
  -6   3  24       54.94       47.12      7.31 o
  -5   3  24        2.42       -5.34      5.34 o
  -4   3  24       44.82       46.90      7.73 o
  -3   3  24        0.47       -1.90      5.21 o
  -2   3  24      129.85      139.29     11.66 o
  -1   3  24      284.09      293.03     15.04 o
   0   3  24      164.66      158.26     13.58 o
   1   3  24       12.11       12.25      8.22 o
   2   3  24      165.23      131.98     15.96 o
   3   3  24      193.39      186.13     27.56 o
   4   3  24      301.93      312.62     18.56 o
   5   3  24       13.88       20.49      8.38 o
   6   3  24      125.91      145.37     16.25 o
   7   3  24        1.93        8.49      9.87 o
  -9   4  24        0.75       -5.83      8.40 o
  -8   4  24        8.84        8.39     12.22 o
  -7   4  24      574.75      648.23     23.02 o
  -6   4  24      232.72      260.35     21.22 o
  -5   4  24      243.64      223.98     16.30 o
  -4   4  24        1.88        4.20      6.36 o
  -3   4  24        7.12        1.64      6.13 o
  -2   4  24      445.51      410.42     17.52 o
  -1   4  24      253.51      279.19     16.35 o
   0   4  24       21.28       29.66      7.58 o
   1   4  24      146.65      149.35     14.12 o
   2   4  24       36.37       65.77     13.78 o
   3   4  24        9.59        9.46      9.82 o
   4   4  24       26.45       12.44      8.32 o
   5   4  24        0.25       -2.10      7.96 o
   6   4  24       71.61       93.39     13.84 o
   7   4  24       25.15       38.91     13.97 o
  -8   5  24      141.28      165.39     20.96 o
  -7   5  24       22.57       18.76     11.63 o
  -6   5  24      197.03      230.71     21.33 o
  -5   5  24       18.09       12.87      9.67 o
  -4   5  24      180.47      192.22     33.45 o
  -3   5  24       77.10       77.37     13.96 o
  -2   5  24      193.43      222.75     15.33 o
  -1   5  24       37.06       20.71      8.05 o
   0   5  24       24.54       46.45      8.97 o
   1   5  24        5.54        2.58      7.82 o
   2   5  24        0.05        7.23      8.81 o
   3   5  24       53.55       65.98     15.07 o
   4   5  24      126.51      118.93     19.06 o
   5   5  24       52.67       63.87     12.53 o
   6   5  24        4.01        2.54     10.21 o
  -7   6  24        7.42       25.18     16.01 o
  -6   6  24      330.56      329.94     25.90 o
  -5   6  24        4.91        4.79      9.88 o
  -4   6  24      313.93      315.05     23.77 o
  -3   6  24       88.81       80.42     12.80 o
  -2   6  24       18.12       28.67     10.27 o
  -1   6  24       16.91       10.53      8.58 o
   0   6  24        0.67        7.14      7.90 o
   1   6  24       18.61       20.60      9.76 o
   2   6  24       29.09       21.14     10.89 o
   3   6  24        0.05       10.26     10.48 o
   4   6  24        1.06        0.89     25.36 o
   5   6  24        8.70       -3.16     15.91 o
  -6   7  24       43.45       18.84     15.05 o
  -5   7  24      240.84      245.85     31.61 o
  -4   7  24      248.30      328.99     30.60 o
  -3   7  24        2.90        2.42      9.39 o
  -2   7  24       29.79       37.17     11.10 o
  -1   7  24      260.04      337.76     21.95 o
   0   7  24       52.54       42.21     11.61 o
   1   7  24        0.00       -5.54     10.99 o
   2   7  24       22.20       20.13     12.47 o
   3   7  24      208.25      231.60     32.99 o
   4   7  24       10.24        5.29     16.40 o
  -3   8  24        0.60       -1.63     10.14 o
  -2   8  24       81.68      111.00     15.57 o
  -1   8  24       76.76       99.24     15.72 o
   0   8  24       13.17       18.74     10.97 o
   1   8  24        0.51        4.30     12.58 o
  -9   0  25      492.76      510.86     44.09 o
  -7   0  25        0.43      -10.30     10.30 o
  -5   0  25       15.99       12.03     11.42 o
  -3   0  25      359.80      363.05     22.63 o
  -1   0  25      116.13      106.64     11.64 o
   1   0  25      135.18       88.15     13.40 o
   3   0  25       45.53       62.71     14.12 o
   5   0  25       37.54       37.11     23.91 o
   7   0  25       82.58       45.73     17.88 o
  -9   1  25      284.35      314.91     20.59 o
  -8   1  25       65.27       35.41     14.41 o
  -7   1  25        4.63        5.53      7.75 o
  -6   1  25       52.16       55.07     10.18 o
  -5   1  25      157.48      160.50     15.17 o
  -4   1  25      169.14      192.97     11.13 o
  -3   1  25       91.29       89.32      7.86 o
  -2   1  25      130.93      120.74      9.31 o
  -1   1  25      285.92      261.63     14.76 o
   0   1  25      163.82      146.09     27.87 o
   1   1  25       54.26       48.29      9.22 o
   2   1  25      180.07      183.71     14.99 o
   3   1  25      674.66      658.92     22.99 o
   4   1  25       74.68       72.11     11.10 o
   5   1  25       10.03        7.95      8.30 o
   6   1  25      117.52      101.92     14.17 o
   7   1  25      118.09      165.61     18.50 o
  -9   2  25       85.27       94.69     11.32 o
  -8   2  25       37.41       27.52      8.06 o
  -7   2  25       80.59       69.28      8.53 o
  -6   2  25      457.80      449.28     14.83 o
  -5   2  25       85.46       64.99      7.72 o
  -4   2  25       68.29       59.99      9.87 o
  -3   2  25        5.42        5.07      5.11 o
  -2   2  25      128.74      143.79     14.67 o
  -1   2  25        0.64        2.11      6.43 o
   0   2  25      445.27      502.74     23.88 o
   1   2  25     1087.53     1092.39     35.47 o
   2   2  25        6.25        8.92      6.28 o
   3   2  25        6.00        8.22      6.62 o
   4   2  25      126.37      153.51     14.73 o
   5   2  25      481.17      498.05     23.63 o
   6   2  25      166.32      195.71     18.46 o
   7   2  25       11.40        2.71     10.66 o
  -9   3  25       10.30       -0.05      8.65 o
  -8   3  25        6.16       13.29      8.05 o
  -7   3  25       27.42       31.65      7.69 o
  -6   3  25        6.49        4.75      6.40 o
  -5   3  25        3.50        7.16      6.39 o
  -4   3  25        0.80       -1.55      6.18 o
  -3   3  25      267.75      265.51     14.80 o
  -2   3  25        6.05       -0.64      5.77 o
  -1   3  25        0.19        3.72      5.86 o
   0   3  25       33.11       25.30      8.74 o
   1   3  25        6.34       11.68      8.85 o
   2   3  25        0.27        1.77      8.81 o
   3   3  25      148.87      173.18     14.52 o
   4   3  25      397.98      420.33     37.46 o
   5   3  25        2.93       -2.58      8.05 o
   6   3  25        0.79       -8.41      8.41 o
   7   3  25        3.19       -9.00     10.29 o
  -8   4  25       27.26       15.33      8.80 o
  -7   4  25      151.17      119.51     16.67 o
  -6   4  25       20.27       16.63     10.28 o
  -5   4  25        1.05       16.83      8.84 o
  -4   4  25        0.49        4.24      6.90 o
  -3   4  25        1.09        1.69      6.45 o
  -2   4  25       74.05       58.62      9.22 o
  -1   4  25     1040.94     1030.33     34.09 o
   0   4  25      191.37      212.73     18.74 o
   1   4  25      101.84      117.28     19.22 o
   2   4  25      225.61      291.72     23.99 o
   3   4  25      242.62      249.61     23.85 o
   4   4  25       73.16       64.01     14.63 o
   5   4  25      107.64       95.57     18.42 o
   6   4  25       61.21       63.85     13.97 o
  -7   5  25       28.71       30.31     12.53 o
  -6   5  25       12.95       -0.22     10.09 o
  -5   5  25      348.54      414.78     29.88 o
  -4   5  25       12.70        1.47      9.41 o
  -3   5  25      256.70      274.11     19.73 o
  -2   5  25     1131.92     1137.76     37.01 o
  -1   5  25        0.58        5.43      7.25 o
   0   5  25        0.18       -2.33      6.74 o
   1   5  25        1.65        9.59      8.54 o
   2   5  25      195.63      221.33     23.09 o
   3   5  25      233.06      293.59     26.02 o
   4   5  25      225.36      273.60     27.47 o
   5   5  25       76.58       87.04     14.28 o
  -6   6  25       15.70       38.52     16.92 o
  -5   6  25       68.13       81.64     18.99 o
  -4   6  25      262.39      277.71     23.42 o
  -3   6  25       46.09       33.22     10.88 o
  -2   6  25        3.58       11.56      8.49 o
  -1   6  25      272.83      315.74     25.25 o
   0   6  25        4.05       -1.42      8.40 o
   1   6  25        0.11       -4.56      8.98 o
   2   6  25        0.48        2.39     10.10 o
   3   6  25      131.20      195.26     23.85 o
   4   6  25      130.05      197.26     28.89 o
  -5   7  25       49.15       45.97     18.52 o
  -4   7  25       77.66      109.39     18.14 o
  -3   7  25      140.13      150.22     17.21 o
  -2   7  25       17.11       26.22     11.49 o
  -1   7  25       34.07       67.40     13.30 o
   0   7  25      104.27      100.38     23.44 o
   1   7  25       38.01       53.94     14.29 o
   2   7  25       95.94      106.95     20.98 o
   3   7  25        2.14        2.14     21.06 o
  -8   0  26      722.61      740.77     57.12 o
  -6   0  26       31.35       26.92     12.13 o
  -4   0  26       23.83       32.70     11.16 o
  -2   0  26       57.80       54.28      7.63 o
   0   0  26      148.75      148.05     15.60 o
   2   0  26       22.57       -0.28     24.81 o
   4   0  26       95.69       90.30     23.02 o
   6   0  26      192.42      173.43     27.48 o
  -9   1  26        0.04       -9.14      9.14 o
  -8   1  26       74.48       75.21     16.04 o
  -7   1  26       33.42       18.65      7.97 o
  -6   1  26      187.35      178.84     15.35 o
  -5   1  26      169.40      180.54     13.47 o
  -4   1  26        2.19       -1.81      4.35 o
  -3   1  26       75.54       68.98      7.45 o
  -2   1  26      154.99      161.42     15.92 o
  -1   1  26       38.46       24.85     10.97 o
   0   1  26       39.10       38.40      6.72 o
   1   1  26      105.72      122.41     15.76 o
   2   1  26       42.94       65.91      9.50 o
   3   1  26        4.85        9.33      7.52 o
   4   1  26        5.38        7.04      7.71 o
   5   1  26        0.21       -1.14      8.18 o
   6   1  26      287.40      342.76     25.76 o
   7   1  26      107.07      127.79     18.96 o
  -9   2  26       89.95       87.34     11.23 o
  -8   2  26        1.20       10.75      7.09 o
  -7   2  26       96.36      103.82      9.85 o
  -6   2  26      130.02      127.55     10.81 o
  -5   2  26      208.45      200.94     12.42 o
  -4   2  26        9.50        3.31      5.25 o
  -3   2  26      115.74      114.01     10.08 o
  -2   2  26      123.62      108.91     12.17 o
  -1   2  26      164.54      177.09     15.22 o
   0   2  26        3.02       -7.07      7.07 o
   1   2  26      765.03      798.66     31.54 o
   2   2  26        0.00       -5.16      5.16 o
   3   2  26      208.24      255.27     22.62 o
   4   2  26       28.67       42.25     10.13 o
   5   2  26      196.28      175.71     16.79 o
   6   2  26        1.77        7.36      9.90 o
  -8   3  26       26.64       33.27     13.45 o
  -7   3  26        1.62       -4.00      7.02 o
  -6   3  26      478.00      498.94     20.32 o
  -5   3  26       33.91        6.80      7.01 o
  -4   3  26        0.81        3.32      6.73 o
  -3   3  26        5.13        2.57      6.39 o
  -2   3  26        4.70        3.81      6.48 o
  -1   3  26        5.90        8.45      6.81 o
   0   3  26      188.76      221.53     19.61 o
   1   3  26        5.57       11.78      9.90 o
   2   3  26       13.02       15.26     10.54 o
   3   3  26      379.28      357.12     27.05 o
   4   3  26      428.82      466.46     22.79 o
   5   3  26        0.04       -8.05      8.05 o
   6   3  26        3.17       -4.96      9.89 o
  -8   4  26        5.50       18.52     18.38 o
  -7   4  26       23.89        5.61     12.09 o
  -6   4  26      108.12      103.26     23.08 o
  -5   4  26      231.11      301.68     21.72 o
  -4   4  26       20.73       10.35      7.75 o
  -3   4  26      173.52      188.21     14.46 o
  -2   4  26       69.90       59.19     12.66 o
  -1   4  26      396.92      397.70     18.78 o
   0   4  26        1.94       -1.45      7.14 o
   1   4  26        0.25        3.12      9.93 o
   2   4  26      203.63      229.55     22.74 o
   3   4  26       89.83       70.81     15.29 o
   4   4  26      241.06      262.48     30.14 o
   5   4  26       48.28       31.44     18.54 o
  -7   5  26       53.95       56.24     19.00 o
  -6   5  26        0.00       -2.94      9.83 o
  -5   5  26        0.99       -6.18     11.58 o
  -4   5  26       31.15       14.16     14.89 o
  -3   5  26        4.58        6.06      8.48 o
  -2   5  26       13.04        5.60      8.70 o
  -1   5  26      116.08      165.16     14.86 o
   0   5  26        2.50        0.03      7.48 o
   1   5  26      193.92      220.75     22.84 o
   2   5  26      111.04      117.22     18.50 o
   3   5  26       81.52      115.93     23.88 o
   4   5  26      214.46      256.67     26.52 o
  -5   6  26        1.84        0.82     13.36 o
  -4   6  26      105.60      100.82     15.02 o
  -3   6  26      114.66      144.43     23.97 o
  -2   6  26      113.91      129.05     15.79 o
  -1   6  26        3.84        1.45      9.33 o
   0   6  26      486.65      547.55     26.06 o
   1   6  26       18.93       19.68     10.56 o
   2   6  26       35.34       49.74     16.25 o
   3   6  26       64.47       74.83     18.85 o
  -3   7  26        0.40       -4.33     14.57 o
  -2   7  26       32.72       52.95     24.11 o
  -1   7  26       17.67       23.01     11.75 o
   0   7  26       30.35       46.21     12.71 o
   1   7  26      318.91      375.68     28.91 o
  -7   0  27       47.17        2.29     30.34 o
  -5   0  27      560.04      559.81     29.30 o
  -3   0  27       68.08       79.23     18.91 o
  -1   0  27       32.34       46.32     31.23 o
   1   0  27        1.51       -4.93     14.81 o
   3   0  27      260.76      218.00     23.34 o
   5   0  27       27.50       10.78     17.31 o
  -8   1  27      129.73      158.50     16.06 o
  -7   1  27       44.50       35.71      9.10 o
  -6   1  27      194.45      201.47     13.76 o
  -5   1  27      256.89      280.48     17.97 o
  -4   1  27        0.16       -4.58      5.19 o
  -3   1  27      215.40      206.73     14.55 o
  -2   1  27        9.77        5.44      5.75 o
  -1   1  27        2.11        8.74      7.48 o
   0   1  27        0.17       -5.18      6.85 o
   1   1  27       24.43       19.15      6.87 o
   2   1  27       46.21       52.27     10.25 o
   3   1  27      195.07      192.11     15.73 o
   4   1  27       19.49       29.39      9.32 o
   5   1  27      166.61      195.24     18.18 o
   6   1  27       65.55       90.18     14.80 o
  -8   2  27       10.63        9.32      7.24 o
  -7   2  27      127.38      147.47     11.79 o
  -6   2  27      348.89      399.65     17.81 o
  -5   2  27       11.91        8.80      6.49 o
  -4   2  27       45.91       47.16      7.98 o
  -3   2  27      142.10      130.07     21.04 o
  -2   2  27      157.07      164.50     14.85 o
  -1   2  27       15.73       14.53      7.69 o
   0   2  27      100.22      107.28     14.65 o
   1   2  27       35.36       25.95      7.81 o
   2   2  27       27.03       15.71      7.01 o
   3   2  27       32.93       32.72      9.17 o
   4   2  27       10.59       -1.68      8.22 o
   5   2  27       29.72       21.52     10.07 o
   6   2  27       44.57       40.21     16.48 o
  -8   3  27        0.22       -5.23      9.42 o
  -7   3  27       12.57        6.84     10.58 o
  -6   3  27       62.71       74.10     11.54 o
  -5   3  27      134.01      130.86     11.79 o
  -4   3  27      185.22      198.31     14.45 o
  -3   3  27        0.02       -2.97      6.20 o
  -2   3  27       64.12       55.53      9.59 o
  -1   3  27      112.92      149.44     16.28 o
   0   3  27       42.53       53.34     14.93 o
   1   3  27        0.19        1.99      9.35 o
   2   3  27        0.26       -4.82      9.49 o
   3   3  27      412.00      484.99     32.25 o
   4   3  27      158.48      104.55     21.23 o
   5   3  27      108.94       86.01     14.03 o
  -7   4  27       56.68       48.10     13.71 o
  -6   4  27        0.98       -9.95      9.95 o
  -5   4  27        7.84        3.89     10.68 o
  -4   4  27      262.34      252.88     20.47 o
  -3   4  27        2.69        0.21      6.80 o
  -2   4  27      205.85      224.24     17.23 o
  -1   4  27       41.20       29.32      8.53 o
   0   4  27       52.07       50.80     23.53 o
   1   4  27        9.99        4.40     10.27 o
   2   4  27       27.23       15.77     12.30 o
   3   4  27       58.69       75.90     16.24 o
   4   4  27      125.81      112.05     14.47 o
   5   4  27       29.22       13.59     21.58 o
  -6   5  27        0.00        4.89     13.29 o
  -5   5  27       26.13        4.12     10.36 o
  -4   5  27        4.63       14.86     10.10 o
  -3   5  27      298.10      310.24     23.96 o
  -2   5  27       93.69       93.69     13.83 o
  -1   5  27      241.39      275.18     18.48 o
   0   5  27       10.47       21.61      9.59 o
   1   5  27        1.50        9.55     11.40 o
   2   5  27       24.76       29.32     13.94 o
   3   5  27       78.45       86.13     17.67 o
  -4   6  27      102.27      101.16     18.85 o
  -3   6  27        4.04       17.22     11.66 o
  -2   6  27       21.42       17.75     11.38 o
  -1   6  27        4.79       -1.34      9.14 o
   0   6  27       12.14       -2.18      9.76 o
   1   6  27      141.63      154.58     26.11 o
   2   6  27        4.62       -9.47     14.11 o
  -8   0  28      291.31      389.00     43.19 o
  -6   0  28       47.09       43.84     14.66 o
  -4   0  28        8.81        7.54     14.04 o
  -2   0  28       78.17       75.70     10.20 o
   0   0  28       16.19        6.95      8.24 o
   2   0  28        5.81        3.52     12.67 o
   4   0  28       14.38       16.01     13.67 o
  -8   1  28       72.62      106.69     24.36 o
  -7   1  28        8.65       13.51      8.54 o
  -6   1  28      129.86      127.12     14.94 o
  -5   1  28      157.29      171.05     16.91 o
  -4   1  28       50.28       39.93      7.59 o
  -3   1  28        2.37        3.24      5.96 o
  -2   1  28       37.36       23.66      7.83 o
  -1   1  28        9.44        9.11      5.64 o
   0   1  28        0.03        2.59      5.57 o
   1   1  28      199.76      203.61     15.97 o
   2   1  28      148.25      139.46     13.65 o
   3   1  28      112.75      116.59     13.27 o
   4   1  28       28.73       21.96      9.51 o
   5   1  28       90.31      117.81     22.56 o
  -7   2  28       16.18       13.29      8.53 o
  -6   2  28       45.83       52.55      9.07 o
  -5   2  28       63.89       65.19      9.20 o
  -4   2  28      181.68      186.04     12.78 o
  -3   2  28        0.04       -2.31      7.08 o
  -2   2  28        0.50       -6.60      6.60 o
  -1   2  28        2.16        7.52      8.11 o
   0   2  28       32.37       25.26     12.81 o
   1   2  28        0.07       -6.18      6.18 o
   2   2  28       12.64       10.93      7.59 o
   3   2  28      126.96      133.00     14.16 o
   4   2  28      176.78      266.86     20.27 o
   5   2  28       41.73       44.99     16.74 o
  -7   3  28       43.22       58.63     24.37 o
  -6   3  28       21.74       28.13      9.01 o
  -5   3  28      607.97      702.39     22.50 o
  -4   3  28       31.07       15.65      8.04 o
  -3   3  28      493.18      537.94     21.17 o
  -2   3  28       85.29       89.49     13.00 o
  -1   3  28       99.38      103.74     28.35 o
   0   3  28        7.34       14.14     16.54 o
   1   3  28        0.08       -1.70     10.32 o
   2   3  28      133.52      169.28     21.43 o
   3   3  28        1.18        1.54      7.98 o
   4   3  28       22.13       -7.02     12.33 o
  -6   4  28      173.87      216.49     22.05 o
  -5   4  28       85.40       64.18     13.77 o
  -4   4  28       67.54       92.20     12.57 o
  -3   4  28        1.55        2.44      8.05 o
  -2   4  28      116.71      138.99     13.69 o
  -1   4  28       50.03       62.94     12.11 o
   0   4  28       10.02       14.38     10.89 o
   1   4  28       69.44      104.22     27.93 o
   2   4  28      313.77      367.71     40.99 o
   3   4  28       82.85       91.21     13.04 o
  -5   5  28       59.63       48.68     15.95 o
  -4   5  28       21.93        4.91     12.92 o
  -3   5  28      449.43      493.05     25.14 o
  -2   5  28       81.93      103.84     14.57 o
  -1   5  28        3.15        5.95      8.48 o
   0   5  28      177.86      214.46     34.48 o
   1   5  28        6.08        5.30     12.42 o
   2   5  28        1.85        7.53     12.54 o
  -2   6  28       11.36       27.48     26.77 o
  -1   6  28       95.89      119.71     24.43 o
  -7   0  29       91.69       98.58     18.74 o
  -5   0  29        2.40        2.00     14.50 o
  -3   0  29        2.51        9.26      6.89 o
  -1   0  29      205.42      200.08     18.55 o
   1   0  29        2.87        2.68      9.64 o
   3   0  29      117.32      129.87     20.75 o
  -7   1  29       13.84       24.51     10.82 o
  -6   1  29        0.15       -8.63      8.63 o
  -5   1  29       53.08       79.68     15.28 o
  -4   1  29      127.98      163.72     13.50 o
  -3   1  29       65.34       57.18      9.61 o
  -2   1  29       28.60       47.87     14.68 o
  -1   1  29       20.91       31.88      7.25 o
   0   1  29       52.43       37.81     15.35 o
   1   1  29       55.86       57.71      9.26 o
   2   1  29       51.64       51.72     10.26 o
   3   1  29       10.69       28.85      9.31 o
   4   1  29       54.77       33.05     21.32 o
  -6   2  29       65.71       60.07      9.66 o
  -5   2  29       33.08       25.73      8.03 o
  -4   2  29      196.31      211.84     18.60 o
  -3   2  29        5.00        4.81      8.29 o
  -2   2  29        2.18       -3.21      8.13 o
  -1   2  29        9.11       10.18     14.01 o
   0   2  29        0.54      -10.06     14.57 o
   1   2  29       11.40       19.82      8.07 o
   2   2  29        1.66       -2.48      7.28 o
   3   2  29      115.18      164.01     16.15 o
   4   2  29       11.26       27.10     21.83 o
  -6   3  29        3.15       -4.02      7.57 o
  -5   3  29       54.56       34.72      9.83 o
  -4   3  29      707.75      733.93     24.97 o
  -3   3  29      100.87       92.05     13.54 o
  -2   3  29       10.43        8.78      9.13 o
  -1   3  29        0.06       -7.87      7.87 o
   0   3  29        1.68        2.90     10.32 o
   1   3  29        0.09       -2.18     10.96 o
   2   3  29      299.04      374.81     41.73 o
   3   3  29        0.30       -9.93     24.09 o
  -5   4  29       14.96        5.67     17.42 o
  -4   4  29       23.37       23.03     10.65 o
  -3   4  29       67.00       88.25     12.31 o
  -2   4  29      216.61      228.17     19.95 o
  -1   4  29       40.35       57.22     12.84 o
   0   4  29      157.69      207.60     33.37 o
   1   4  29       37.52       14.51     12.59 o
   2   4  29       10.72       16.07     19.92 o
  -3   5  29        0.48       17.49     23.56 o
  -2   5  29        6.08        4.22     12.50 o
  -1   5  29        0.36       -0.02     12.90 o
   0   5  29        7.04       18.89     22.66 o
  -6   0  30       18.03       24.62     17.90 o
  -4   0  30      318.05      379.62     35.49 o
  -2   0  30        8.47        6.06      8.68 o
   0   0  30       16.34       14.28     10.53 o
   2   0  30      386.94      423.56     30.00 o
  -6   1  30        6.13       -1.83     17.54 o
  -5   1  30        2.17        9.61     11.36 o
  -4   1  30      588.46      651.81     22.61 o
  -3   1  30       76.10       95.05     12.05 o
  -2   1  30       55.41       50.86      7.90 o
  -1   1  30       48.93       42.76     11.97 o
   0   1  30        7.06        5.88      6.72 o
   1   1  30       25.20       23.83      9.51 o
   2   1  30        6.78        4.22      8.14 o
   3   1  30       85.85      110.86     34.98 o
  -5   2  30        9.84       17.07      8.69 o
  -4   2  30       30.90       25.55      9.67 o
  -3   2  30      674.53      755.54     28.28 o
  -2   2  30       38.73       43.79     11.19 o
  -1   2  30       18.98       15.62     10.57 o
   0   2  30       16.30       16.12      7.75 o
   1   2  30        4.19        2.86      7.48 o
   2   2  30        0.57       -9.51      9.51 o
  -4   3  30        0.00       -4.27     10.25 o
  -3   3  30       96.19       98.47     14.32 o
  -2   3  30       27.76       20.96     10.16 o
  -1   3  30      119.62      118.02     17.95 o
   0   3  30       36.32       23.45     15.79 o
   1   3  30        0.57        5.46      8.27 o
   2   3  30        0.29       17.36     19.00 o
  -2   4  30       61.35       67.26     17.35 o
  -1   4  30       23.62       34.13     16.16 o
   0   4  30       11.36       13.21     26.23 o
  -3   0  31      168.78      144.08     26.41 o
  -1   0  31      317.64      379.67     41.05 o
   1   0  31      147.55      263.05     70.14 o
  -4   1  31        6.84        3.27      7.93 o
  -3   1  31      188.51      229.14     17.95 o
  -2   1  31       60.57       76.48      9.74 o
  -1   1  31        7.68        3.60      6.60 o
   0   1  31       13.74       15.81      9.69 o
   1   1  31        3.99       19.37     10.82 o
  -3   2  31        1.53        1.08     11.18 o
  -2   2  31       18.23       19.99     11.06 o
  -1   2  31       28.85       19.35     15.50 o
   0   2  31        1.82       -0.07      8.40 o
   1   2  31      172.82      205.18     33.37 o
 
