# Supplementary material for: Crystal structure of 4′-(2-meth­oxy­quinolin-3-yl)-1′-methyl­dispiro­[indan-2,2′-pyrrolidine-3′,3′′-indoline]-1,3,2′′-trione
Source: Acta Crystallogr E Crystallogr Commun. 2015 Dec 12;71(Pt 12):o1038–9. doi: 10.1107/S2056989015023026 (PMC4719967; doi:10.1107/S2056989015023026)
Supplement: Supplementary file 3 [file e-71-o1038-Isup3.cml]

<?xml version="1.0" ?>
<cml>
<molecule id="m1">
  <atomArray>
    <atom id="a1" elementType="C"
          x2="4.400000095367432" y2="3.9600339574120262" />
    <atom id="a2" elementType="C"
          x2="3.066330754319173" y2="3.1900170168529858" />
    <atom id="a3" elementType="C"
          x2="3.066330754319173" y2="1.6499831357349048" />
    <atom id="a4" elementType="C"
          x2="4.400000095367432" y2="0.8799661951758644" />
    <atom id="a5" elementType="C"
          x2="5.73366943641569" y2="1.6499831357349048" />
    <atom id="a6" elementType="C"
          x2="5.73366943641569" y2="3.1900170168529858" />
    <atom id="a7" elementType="C"
          x2="1.601713531518309" y2="3.665933386265813" />
    <atom id="a8" elementType="C"
          x2="0.6965531755267967" y2="2.420026194721709" />
    <atom id="a9" elementType="C"
          x2="1.6016968984524376" y2="1.1742095609806782" />
    <atom id="a10" elementType="O"
          x2="1.2031322020604274" y2="5.153459158750978" />
    <atom id="a11" elementType="O"
          x2="1.6016968984524376" y2="-0.36579043901932184" />
    <atom id="a12" elementType="N"
          x2="-0.5493131534902315" y2="3.325242793233709" />
    <atom id="a13" elementType="C"
          x2="-1.7951794825072578" y2="2.420026194721709" />
    <atom id="a14" elementType="C"
          x2="-1.3193170651200385" y2="0.9554787548018151" />
    <atom id="a15" elementType="C"
          x2="0.22069075813957573" y2="0.9554787548018151" />
    <atom id="a16" elementType="C"
          x2="-0.9478944829481133" y2="4.812768565718875" />
    <atom id="a17" elementType="C"
          x2="-0.8682536848877075" y2="-0.13346568822546812" />
    <atom id="a18" elementType="C"
          x2="0.619272087597458" y2="-0.53204701768335" />
    <atom id="a19" elementType="N"
          x2="-1.6382536848877072" y2="-1.4671448100535038" />
    <atom id="a20" elementType="C"
          x2="-0.15072791240254169" y2="-1.8657261395113858" />
    <atom id="a21" elementType="O"
          x2="-2.3557794573728725" y2="0.26511564123241427" />
    <atom id="a22" elementType="C"
          x2="0.6192720871005146" y2="-3.1994443840281623" />
    <atom id="a23" elementType="C"
          x2="2.159272086603572" y2="-3.199483506716903" />
    <atom id="a24" elementType="C"
          x2="2.9292720866035715" y2="-1.865804384888867" />
    <atom id="a25" elementType="C"
          x2="2.159272087100515" y2="-0.5320861403720907" />
    <atom id="a26" elementType="C"
          x2="-2.8068428376052035" y2="1.3540600842596975" />
    <atom id="a27" elementType="C"
          x2="-5.474276837605204" y2="1.3540600842596975" />
    <atom id="a28" elementType="C"
          x2="-6.8079168376052035" y2="2.124060084259697" />
    <atom id="a29" elementType="C"
          x2="-8.141710837605203" y2="1.3540600842596975" />
    <atom id="a30" elementType="C"
          x2="-8.141710837605203" y2="-0.18593991574030166" />
    <atom id="a31" elementType="C"
          x2="-6.8079168376052035" y2="-0.9559399157403012" />
    <atom id="a32" elementType="C"
          x2="-5.474276837605204" y2="-0.18593991574030166" />
    <atom id="a33" elementType="N"
          x2="-4.140636837605204" y2="-0.9559399157403012" />
    <atom id="a34" elementType="C"
          x2="-2.8068428376052035" y2="-0.18593991574030166" />
    <atom id="a35" elementType="C"
          x2="-4.140636837605204" y2="2.124060084259697" />
    <atom id="a36" elementType="O"
          x2="-2.8068428376052035" y2="-1.7259399157403017" />
    <atom id="a37" elementType="C"
          x2="-4.140521959433238" y2="-2.495939915740302" />
  </atomArray>
  <bondArray>
    <bond atomRefs2="a1 a2" order="2" />
    <bond atomRefs2="a1 a6" order="1" />
    <bond atomRefs2="a3 a4" order="2" />
    <bond atomRefs2="a4 a5" order="1" />
    <bond atomRefs2="a5 a6" order="2" />
    <bond atomRefs2="a7 a2" order="1" />
    <bond atomRefs2="a2 a3" order="1" />
    <bond atomRefs2="a9 a3" order="1" />
    <bond atomRefs2="a7 a8" order="1" />
    <bond atomRefs2="a8 a9" order="1" />
    <bond atomRefs2="a7 a10" order="2" />
    <bond atomRefs2="a9 a11" order="2" />
    <bond atomRefs2="a15 a8" order="1" />
    <bond atomRefs2="a12 a8" order="1" />
    <bond atomRefs2="a12 a13" order="1" />
    <bond atomRefs2="a13 a14" order="1" />
    <bond atomRefs2="a14 a15" order="1" />
    <bond atomRefs2="a12 a16" order="1" />
    <bond atomRefs2="a15 a17" order="1" />
    <bond atomRefs2="a15 a18" order="1" />
    <bond atomRefs2="a17 a19" order="1" />
    <bond atomRefs2="a19 a20" order="1" />
    <bond atomRefs2="a17 a21" order="2" />
    <bond atomRefs2="a18 a25" order="2" />
    <bond atomRefs2="a18 a20" order="1" />
    <bond atomRefs2="a20 a22" order="2" />
    <bond atomRefs2="a22 a23" order="1" />
    <bond atomRefs2="a23 a24" order="2" />
    <bond atomRefs2="a24 a25" order="1" />
    <bond atomRefs2="a14 a26" order="1" />
    <bond atomRefs2="a34 a26" order="2" />
    <bond atomRefs2="a26 a35" order="1" />
    <bond atomRefs2="a27 a28" order="1" />
    <bond atomRefs2="a27 a32" order="1" />
    <bond atomRefs2="a27 a35" order="2" />
    <bond atomRefs2="a28 a29" order="2" />
    <bond atomRefs2="a29 a30" order="1" />
    <bond atomRefs2="a30 a31" order="2" />
    <bond atomRefs2="a31 a32" order="1" />
    <bond atomRefs2="a32 a33" order="2" />
    <bond atomRefs2="a33 a34" order="1" />
    <bond atomRefs2="a34 a36" order="1" />
    <bond atomRefs2="a36 a37" order="1" />
  </bondArray>
</molecule>
</cml>
